# Supplementary material for: Genomic insights into the conservation status of the world’s last remaining Sumatran rhinoceros populations
Source: Nat Commun. 2021 Apr 26;12:2393. doi: 10.1038/s41467-021-22386-8 (PMC8071806; doi:10.1038/s41467-021-22386-8)
Supplement: Supplementary file 4 — Source Data [file 41467_2021_22386_MOESM4_ESM.xlsx]

## Sheet: ROH_analysis
Data included in Fig. 3a, 4a, Supplementary Fig. 7b, 8b, 9b, 10b, Supplementary Table 5
sample_ID	population	time_period	FROH_100kb	FROH_2Mb
iman	Borneo	Modern	0.165829	0.027214
KB14999	Sumatra	Modern	0.331839	0.109509
KB20219	Sumatra	Modern	0.257387	0.0397284
KB6196	Malay_Peninsular	Modern	0.680418	0.32329
KB6197	Malay_Peninsular	Modern	0.592915	0.229718
KB6198	Malay_Peninsular	Modern	0.687731	0.336636
KB7902	Sumatra	Modern	0.262652	0.0525746
KB8031	Sumatra	Modern	0.304675	0.0808397
KB8126	Sumatra	Modern	0.367118	0.118896
KB9200	Sumatra	Modern	0.386587	0.146788
KB9218	Sumatra	Modern	0.281132	0.0611985
KB9342	Sumatra	Modern	0.295134	0.080682
kertam	Borneo	Modern	0.237007	0.0679475
puntung	Borneo	Modern	0.213877	0.0390442
SR08	Malay_Peninsular	Historical	0.542065	0.14682
SR09	Malay_Peninsular	Historical	0.431882	0.0598076
SR12	Borneo	Historical	0.143599	0.0185911
SR22	Malay_Peninsular	Historical	0.336248	0.0268781

## Sheet: GERP_analysis
Data included in Fig. 3b and 4b
sample_ID	population	time_period	GERP_relative_load
iman	Borneo	Modern	0.134789388
KB14999	Sumatra	Modern	0.133507229
KB20219	Sumatra	Modern	0.133138209
KB6196	Malay_Peninsular	Modern	0.130874468
KB6197	Malay_Peninsular	Modern	0.131885736
KB6198	Malay_Peninsular	Modern	0.130729944
KB7902	Sumatra	Modern	0.134662564
KB8031	Sumatra	Modern	0.133660699
KB8126	Sumatra	Modern	0.133181563
KB9200	Sumatra	Modern	0.134072402
KB9218	Sumatra	Modern	0.133977912
KB9342	Sumatra	Modern	0.133846858
kertam	Borneo	Modern	0.139005549
puntung	Borneo	Modern	0.139995313
SR08	Malay_Peninsular	Historical	0.13594865
SR09	Malay_Peninsular	Historical	0.133021358
SR12	Borneo	Historical	0.136134875
SR22	Malay_Peninsular	Historical	0.136044215

## Sheet: SnpEff_analysis_per_individual
Data included in Fig 3c, 4c, Supplementary Fig. 14, and 17
sample_ID	population	time_period	snpEff_High	snpEff_Moderate	snpEff_Modifier	snpEff_Low
iman	Borneo	Modern	216	119048	22144858	237864
KB14999	Sumatra	Modern	179	119085	22113653	237718
KB20219	Sumatra	Modern	188	118822	22110255	237783
KB6196	Malay_Peninsular	Modern	158	118787	22040030	237485
KB6197	Malay_Peninsular	Modern	179	118796	22038629	237458
KB6198	Malay_Peninsular	Modern	158	118763	22039315	237517
KB7902	Sumatra	Modern	194	118906	22112283	237817
KB8031	Sumatra	Modern	192	118806	22113082	237600
KB8126	Sumatra	Modern	181	119027	22114194	237704
KB9200	Sumatra	Modern	177	119070	22115028	237684
KB9218	Sumatra	Modern	185	118862	22113269	237588
KB9342	Sumatra	Modern	188	118851	22111728	237738
kertam	Borneo	Modern	207	119425	22151868	238125
puntung	Borneo	Modern	216	119353	22142003	238277
SR08	Malay_Peninsular	Historical	187	118128	21961720	236925
SR09	Malay_Peninsular	Historical	156	118062	21965870	237046
SR12	Borneo	Historical	190	118696	22055151	237270
SR22	Malay_Peninsular	Historical	263	118703	21969550	237017

## Sheet: SnpEff_analysis_frequencies
Data included in Supplementary Fig. 15, 18, Supplementary Table 7, 8, and 10.
Frequency of LoF and missense variants and associated genes for the three modern Sumatran rhinoceros populations.
Chromosome ID	Gene ID	position	REF allele	ALT allele	Sumatra_ALT_FREQS	Borneo_ALT_FREQS	MalayP_ALT_FREQS	Variant type	Gene name	Gene description
NW_004454158.1	XM_004419542.2	39754102	G	A	0.9375	0.666667	0.333333	LoF	MYRIP	Myosin VIIA and Rab interacting protein
NW_004454233.1	XM_004439030.2	1471426	G	C	0.9375	0.666667	0.333333	LoF	VN1R4	Vomeronasal type-1 receptor
NW_004454156.1	XM_014781520.1	45482227	G	A	0.9375	0	1	LoF	SUPT7L	STAGA complex 65 subunit gamma
NW_004454194.1	XM_004431940.2	16858718	C	T	0.875	1	0.166667	LoF	FANCI	Fanconi anemia, complementation group I
NW_004454172.1	XM_014783862.1	8736149	A	G	0.875	0.166667	0	LoF	MTOR	mechanistic target of rapamycin
NW_004454188.1	XM_014787922.1	10985378	G	A	0.8125	0.5	0	LoF	SPARCL1	extracellular matrix binding
NW_004454167.1	XM_014782402.1	15832428	C	T	0.8125	0.333333	0.333333	LoF	THSD7B	Thrombospondin, type I, domain containing 7B
NW_004454168.1	XM_014782556.1	21996839	G	C	0.8125	0	0	LoF	C6orf223	Chromosome 6 open reading frame
NW_004454162.1	XM_004422404.1	52353409	T	C	0.75	1	1	LoF	TAAR2	Trace amine-associated receptor 2
NW_004454162.1	XM_014781062.1	56210742	T	A	0.6875	1	0	LoF	IFNGR1	interferon gamma receptor 1
NW_004454185.1	XM_014786984.1	1821771	C	T	0.6875	0.5	1	LoF	OSBP2	Oxysterol binding protein 2
NW_004454161.1	XM_014780418.1	1692480	C	T	0.6875	0	1	LoF	AKAP6	anchor protein 6
NW_004454168.1	XM_014782846.1	31701999	A	G	0.6875	0	1	LoF	TAP1	transporter 1
NW_004454200.1	XM_014789853.1	3927661	G	A	0.625	0.5	0	LoF		ATP-dependent RNA helicase
NW_004454230.1	XM_004438836.2	7032809	T	C	0.625	0.166667	0.166667	LoF	TEX52	Protein of unknown function (DUF4532)
NW_004454157.1	XM_014783974.1	10031745	C	T	0.5625	0.333333	0	LoF	ANKRD7	Ankyrin repeat domain-containing protein 7
NW_004454198.1	XM_014789269.1	14102253	G	A	0.5	1	0	LoF	GALK1	galactokinase 1
NW_004454311.1	XM_014797567.1	539477	T	C	0.5	0.833333	0.833333	LoF		Immunoglobulin like
NW_004454219.1	XM_014792376.1	112268	T	C	0.5	0.833333	0.5	LoF		Interferon omega-1-like
NW_004454230.1	XM_014793846.1	1875455	T	C	0.5	0.833333	0	LoF	DPPA3	PGC7/Stella/Dppa3 domain
NW_004454156.1	XM_014783086.1	79171	G	A	0.5	0.5	0.5	LoF	CENPE	Belongs to the TRAFAC class myosin-kinesin ATPase superfamily. Kinesin family
NW_004454156.1	XM_014783086.1	171183	G	T	0.5	0.5	0.5	LoF	CENPE	Belongs to the TRAFAC class myosin-kinesin ATPase superfamily. Kinesin family
NW_004454156.1	XM_004418333.1	55495473	G	A	0.5	0.5	0.5	LoF		Olfactory receptor
NW_004454159.1	XM_004420051.2	5504490	G	T	0.5	0.5	0.5	LoF	RNF14	Ring finger protein 14
NW_004454159.1	XM_014797601.1	57650295	C	T	0.5	0.5	0.5	LoF	CMYA5	Cardiomyopathy associated 5
NW_004454161.1	XM_004421948.2	13619581	C	T	0.5	0.5	0.5	LoF	RNASE2	ribonuclease A activity
NW_004454161.1	XM_004421962.1	15028338	G	T	0.5	0.5	0.5	LoF		Olfactory receptor 4K1-like
NW_004454162.1	XM_004422387.2	38183874	C	A	0.5	0.5	0.5	LoF		Amine sulfotransferase-like
NW_004454164.1	XM_014781586.1	16634906	C	T	0.5	0.5	0.5	LoF		UDP-glucuronosyltransferase
NW_004454166.1	XM_014782046.1	9283728	G	T	0.5	0.5	0.5	LoF	NIPSNAP3A	Nipsnap homolog
NW_004454169.1	XM_014783008.1	4065161	C	A	0.5	0.5	0.5	LoF	ZDHHC19	zinc finger, DHHC-type containing 19
NW_004454170.1	XM_004424962.2	16908414	C	T	0.5	0.5	0.5	LoF	GLUL	Belongs to the glutamine synthetase family
NW_004454170.1	XM_014783448.1	29683389	G	A	0.5	0.5	0.5	LoF	DCAF6	DDB1- and CUL4-associated factor 6
NW_004454171.1	XM_004425399.2	28329917	T	G	0.5	0.5	0.5	LoF		Aldo/keto reductase family
NW_004454173.1	XM_004426302.2	16571913	C	T	0.5	0.5	0.5	LoF	ADAM21	ADAM metallopeptidase domain 21
NW_004454175.1	XM_014784717.1	24205481	C	G	0.5	0.5	0.5	LoF		Shugoshin-like 2
NW_004454179.1	XM_004427870.2	4898197	C	T	0.5	0.5	0.5	LoF		cytochrome P450, family 2, subfamily C, polypeptide
NW_004454179.1	XM_004427870.2	4922840	C	T	0.5	0.5	0.5	LoF		cytochrome P450, family 2, subfamily C, polypeptide
NW_004454179.1	XM_014785833.1	24224424	T	A	0.5	0.5	0.5	LoF	PNLIPRP1	Pancreatic lipase-related protein 1
NW_004454182.1	XM_014786356.1	66097	G	A	0.5	0.5	0.5	LoF		Zinc-finger double domain
NW_004454184.1	XM_014786913.1	26607238	G	A	0.5	0.5	0.5	LoF	CYP4F3	Cytochrome P450
NW_004454187.1	XM_014787762.1	7606669	C	T	0.5	0.5	0.5	LoF	GIMAP8	GTPase, IMAP family member
NW_004454187.1	XM_004430734.2	20615283	C	G	0.5	0.5	0.5	LoF	WDR91	WD domain, G-beta repeat
NW_004454187.1	XM_004430734.2	20639754	A	C	0.5	0.5	0.5	LoF	WDR91	WD domain, G-beta repeat
NW_004454193.1	XM_004431610.2	6638186	G	T	0.5	0.5	0.5	LoF	SLC6A2	Belongs to the sodium neurotransmitter symporter (SNF) (TC 2.A.22) family
NW_004454199.1	XM_014789809.1	14965520	T	C	0.5	0.5	0.5	LoF		Olfactory receptor
NW_004454203.1	XM_004433891.2	96530	G	A	0.5	0.5	0.5	LoF	OR51I2	Olfactory receptor
NW_004454203.1	XM_014790283.1	3536608	G	A	0.5	0.5	0.5	LoF		Folate receptor
NW_004454205.1	XM_004434905.2	18292743	T	A	0.5	0.5	0.5	LoF	SLFN11	Schlafen family member
NW_004454212.1	XM_014791626.1	3307871	T	A	0.5	0.5	0.5	LoF	MRPS5	ribosomal protein S5
NW_004454213.1	XM_014792017.1	6414486	G	A	0.5	0.5	0.5	LoF	ARHGEF11	rho guanine nucleotide exchange factor
NW_004454225.1	XM_004438057.2	12095818	C	A	0.5	0.5	0.5	LoF	ACR	Acrosin is the major protease of mammalian spermatozoa. It is a serine protease of trypsin-like cleavage specificity, it is synthesized in a zymogen form, proacrosin and stored in the acrosome
NW_004454226.1	XM_004438059.2	969141	C	T	0.5	0.5	0.5	LoF	CPPED1	Calcineurin-like phosphoesterase domain-containing protein
NW_004454228.1	XM_004438505.2	238506	T	C	0.5	0.5	0.5	LoF		Olfactory receptor
NW_004454233.1	XM_014794372.1	9681334	G	A	0.5	0.5	0.5	LoF	ZNF814	Zinc finger protein
NW_004454233.1	XM_014794372.1	9681605	A	T	0.5	0.5	0.5	LoF	ZNF814	Zinc finger protein
NW_004454237.1	XM_014794693.1	1095773	C	T	0.5	0.5	0.5	LoF	SPATA31D1	spermatogenesis-associated protein
NW_004454237.1	XM_014794693.1	1095983	T	C	0.5	0.5	0.5	LoF	SPATA31D1	spermatogenesis-associated protein
NW_004454237.1	XM_014794693.1	1095984	G	C	0.5	0.5	0.5	LoF	SPATA31D1	spermatogenesis-associated protein
NW_004454242.1	XM_004440021.2	4330261	C	G	0.5	0.5	0.5	LoF	MBL2	C-type lectin (CTL) or carbohydrate-recognition domain (CRD)
NW_004454242.1	XM_004440021.2	4331035	C	T	0.5	0.5	0.5	LoF	MBL2	C-type lectin (CTL) or carbohydrate-recognition domain (CRD)
NW_004454242.1	XM_004440021.2	4331063	G	A	0.5	0.5	0.5	LoF	MBL2	C-type lectin (CTL) or carbohydrate-recognition domain (CRD)
NW_004454248.1	XM_014795401.1	204907	A	C	0.5	0.5	0.5	LoF	Defb12	Has antibacterial activity
NW_004454253.1	XM_014795535.1	208511	G	A	0.5	0.5	0.5	LoF	KIF27	Kinesin family member 27
NW_004454281.1	XM_014796701.1	1648167	A	G	0.5	0.5	0.5	LoF	SMPD4	Sphingomyelin phosphodiesterase 4
NW_004454287.1	XM_014796907.1	435229	C	A	0.5	0.5	0.5	LoF
NW_004454287.1	XM_014796909.1	435714	T	C	0.5	0.5	0.5	LoF	ZNF266	DNA-binding transcription factor activity
NW_004454287.1	XM_014796909.1	436224	C	A	0.5	0.5	0.5	LoF	ZNF266	DNA-binding transcription factor activity
NW_004454287.1	XM_014796909.1	436820	A	T	0.5	0.5	0.5	LoF	ZNF266	DNA-binding transcription factor activity
NW_004454289.1	XM_004442737.1	2034642	C	G	0.5	0.5	0.5	LoF	FBXW12	F-box WD repeat-containing protein 12-like
NW_004454293.1	XM_014797174.1	1820	T	A	0.5	0.5	0.5	LoF	NUP210	Nuclear pore membrane glycoprotein
NW_004454294.1	XM_004442948.2	390604	G	A	0.5	0.5	0.5	LoF	ERI2	ERI1 exoribonuclease
NW_004454294.1	XM_014797216.1	1861810	G	A	0.5	0.5	0.5	LoF	ACSM5	AMP-binding enzyme
NW_004454297.1	XM_004443003.2	564137	A	G	0.5	0.5	0.5	LoF	CYHR1	metal ion binding
NW_004454301.1	XM_014797382.1	116551	G	A	0.5	0.5	0.5	LoF	EFCAB12	EF-hand calcium-binding domain-containing protein 12
NW_004454301.1	XM_004443148.2	154492	G	A	0.5	0.5	0.5	LoF	CAND2	Cullin-associated and neddylation-dissociated 2
NW_004454312.1	XM_014797587.1	152747	G	A	0.5	0.5	0.5	LoF	PRRT3	Proline-rich transmembrane protein 3
NW_004454313.1	XM_014797632.1	475601	G	T	0.5	0.5	0.5	LoF		Olfactory receptor
NW_004454319.1	XM_004443477.1	380200	C	T	0.5	0.5	0.5	LoF		Olfactory receptor 4A47-like
NW_004454319.1	XM_004443466.1	388426	T	G	0.5	0.5	0.5	LoF		Olfactory receptor 4A47-like
NW_004454357.1	XM_014779790.1	114903	A	G	0.5	0.5	0.5	LoF	NUP210	Nuclear pore membrane glycoprotein 210
NW_004454362.1	XM_014779796.1	44053	T	G	0.5	0.5	0.5	LoF	MELK	Maternal embryonic leucine zipper kinase
NW_004454372.1	XM_004443814.2	23180	T	A	0.5	0.5	0.5	LoF	ZNF558	Zinc finger protein
NW_004454392.1	XM_014779833.1	15269	A	G	0.5	0.5	0.5	LoF	IFNA5	Interferon
NW_004454514.1	XM_004443875.2	589	A	T	0.5	0.5	0.5	LoF	OR1J1	Olfactory receptor
NW_004454908.1	XM_004443903.2_circ	4416	C	A	0.5	0.5	0.5	LoF
NW_004454915.1	XM_004443904.1	3836	G	T	0.5	0.5	0.5	LoF		Olfactory receptor
NW_004455926.1	XM_014779897.1	1056	C	A	0.5	0.5	0.5	LoF	DTX3L	E3 ubiquitin ligase
NW_004454162.1	XM_014781282.1	38089976	G	T	0.5	0.5	0.333333	LoF		Belongs to the sulfotransferase 1 family
NW_004454245.1	XM_004440137.2	2248350	C	G	0.5	0.5	0.333333	LoF	TOMM40	Mitochondrial import receptor subunit TOM40 homolog
NW_004454170.1	XM_014783401.1	24427966	A	T	0.5	0.5	0	LoF
NW_004454164.1	XM_004422900.2	41996646	T	C	0.5	0.333333	0.5	LoF	TRIM58	Tripartite motif containing 58
NW_004454166.1	XM_014781894.1	256919	A	C	0.5	0.333333	0.5	LoF		Retinol binding protein receptor
NW_004454193.1	XM_004431618.2	7283027	C	T	0.5	0.333333	0.5	LoF	CES5A	Belongs to the type-B carboxylesterase lipase family
NW_004454224.1	XM_004437385.1	1663553	T	A	0.5	0.333333	0.5	LoF		Serpentine type 7TM GPCR chemoreceptor Srsx
NW_004454253.1	XM_014795554.1	7253955	T	A	0.5	0.333333	0.5	LoF		Belongs to the peptidase C1 family
NW_004454353.1	XM_004443794.1	16538	A	G	0.5	0.333333	0.5	LoF		Olfactory receptor
NW_004454281.1	XM_014796696.1	2395086	A	G	0.5	0.333333	0	LoF	Gm5134	Belongs to the sodium solute symporter (SSF) (TC 2.A.21) family
NW_004454201.1	XM_014790018.1	19200098	C	A	0.5	0.166667	0	LoF	NEK5	Serine threonine-protein kinase
NW_004454201.1	XM_004433600.2	2709916	G	T	0.5	0	0.5	LoF	DIAPH3	Diaphanous-related formin 3
NW_004454235.1	XM_014794506.1	2902926	C	G	0.5	0	0	LoF	SLX1A	positive regulation of t-circle formation
NW_004454159.1	XM_004420151.2	8890236	C	T	0.4375	0.5	0.5	LoF	WNT8A	Ligand for members of the frizzled family of seven transmembrane receptors
NW_004454224.1	XM_014793089.1	109050	T	A	0.4375	0.5	0.5	LoF	OR5M9	Olfactory receptor, family 5, subfamily M, member 9
NW_004454241.1	XM_004439933.2	3473864	T	A	0.4375	0.5	0.5	LoF		Olfactory receptor
NW_004454198.1	XM_004432858.2	19099884	C	T	0.4375	0.5	0.333333	LoF	HGS	Hepatocyte growth factor-regulated tyrosine kinase substrate
NW_004454168.1	XM_014782850.1	31737458	T	A	0.4375	0.5	0	LoF	HLA-DOB	HLA class II histocompatibility antigen, DO beta chain-like
NW_004454164.1	XM_004422813.2	29275334	G	A	0.4375	0.333333	0.5	LoF	GPX8	Glutathione peroxidase 8
NW_004454254.1	XM_014795652.1	2862324	C	T	0.4375	0.333333	0.5	LoF	PAPOLB	Poly(A) polymerase central domain
NW_004454311.1	XM_014797568.1	790367	T	G	0.4375	0.333333	0.5	LoF		sialic acid binding Ig-like lectin
NW_004454253.1	XM_014795535.1	208814	A	G	0.4375	0.333333	0.333333	LoF	KIF27	Kinesin family member 27
NW_004454253.1	XM_014795535.1	217142	A	C	0.4375	0.333333	0.333333	LoF	KIF27	Kinesin family member 27
NW_004454168.1	XM_014782920.1	32932437	C	T	0.4375	0.333333	0	LoF		Butyrophilin subfamily 1 member A1-like
NW_004454156.1	XM_014782872.1	59504218	A	G	0.4375	0.166667	0.5	LoF	ZNF143	Zinc finger protein 143
NW_004454233.1	XM_014794179.1	2100971	G	C	0.4375	0.166667	0.5	LoF	ZNF677	Zinc finger protein 677
NW_004454171.1	XM_014783534.1	29363296	G	A	0.4375	0.166667	0.333333	LoF		aldo-keto reductase family 1, member
NW_004454372.1	XM_004443814.2	22458	T	A	0.4375	0.166667	0.333333	LoF	ZNF558	Zinc finger protein
NW_004454162.1	XM_014781282.1	38085191	G	A	0.4375	0	1	LoF		Belongs to the sulfotransferase 1 family
NW_004454156.1	XM_004418631.2	56461861	A	T	0.4375	0	0.5	LoF	GVINP1	interferon-induced very large GTPase 1-like
NW_004454157.1	XM_014786429.1	31490595	A	G	0.4375	0	0	LoF	RAPGEF5	Rap guanine nucleotide exchange factor
NW_004454161.1	XM_004421285.2	13470510	C	T	0.4375	0	0	LoF	TMEM253	Transmembrane protein 253
NW_004454168.1	XM_004424128.2	22851254	G	A	0.4375	0	0	LoF	PPP2R5D	Serine threonine-protein phosphatase 2A 56 kDa regulatory subunit
NW_004454168.1	XM_014782571.1	32467475	G	A	0.4375	0	0	LoF	Btnl1	butyrophilin-like protein
NW_004454193.1	XM_004431618.2	7307314	C	T	0.375	1	1	LoF	CES5A	Belongs to the type-B carboxylesterase lipase family
NW_004454249.1	XM_004440652.2	4956697	A	G	0.375	0.666667	0	LoF	SMARCA2	SWI SNF related, matrix associated, actin dependent regulator of chromatin, subfamily a, member 2
NW_004454200.1	XM_014789853.1	3925438	C	T	0.375	0.5	1	LoF		ATP-dependent RNA helicase
NW_004454233.1	XM_014794290.1	4118935	A	T	0.375	0.5	0.5	LoF		Leukocyte immunoglobulin-like receptor subfamily
NW_004454162.1	XM_004422331.2	52423729	C	T	0.375	0.166667	0	LoF	VNN3	Carbon-nitrogen hydrolase
NW_004454165.1	XM_014781852.1	31550900	C	A	0.375	0	0	LoF		7 transmembrane receptor (rhodopsin family)
NW_004454177.1	XM_004427283.2	6549398	C	T	0.375	0	0	LoF	PCSK7	Proprotein convertase subtilisin kexin type
NW_004454178.1	XM_014785364.1	16931236	G	A	0.375	0	0	LoF	SPHKAP	SPHK1 interactor, AKAP domain containing
NW_004454273.1	XM_004442133.2	2130934	C	T	0.375	0	0	LoF	HSPB1	Heat shock protein
NW_004454261.1	XM_014796020.1	562496	G	A	0.3125	0.5	1	LoF		AAA domain
NW_004454163.1	XM_014781427.1	23645814	T	C	0.3125	0.333333	0	LoF	STARD6	stAR-related lipid transfer
NW_004454158.1	XM_014788506.1	51839998	C	T	0.3125	0	0.333333	LoF	CACNA2D3	Calcium channel, voltage-dependent, alpha 2 delta subunit 3
NW_004454161.1	XM_004421344.2	15463331	C	T	0.3125	0	0.166667	LoF		Olfactory receptor
NW_004454163.1	XM_014781338.1	6632233	C	T	0.3125	0	0	LoF	ZNF397	Zinc finger protein 397
NW_004454168.1	XM_004424378.2	33504433	G	A	0.3125	0	0	LoF	DDX39B	Helicase conserved C-terminal domain
NW_004454225.1	XM_014793233.1	2249168	A	C	0.3125	0	0	LoF	MKL1	Megakaryoblastic leukemia (translocation) 1
NW_004454230.1	XM_004438657.2	1821997	G	A	0.3125	0	0	LoF	APOBEC1	Apolipoprotein B mRNA editing enzyme, catalytic polypeptide 1
NW_004454284.1	XM_004442469.1	1191960	C	T	0.3125	0	0	LoF	BPIFB6	family B member 6
NW_004454298.1	XM_004443097.2	1409963	G	T	0.3125	0	0	LoF	CABIN1	Calcineurin binding protein 1
NW_004454194.1	XM_014788639.1	16577363	G	A	0.25	0.666667	0	LoF	ACAN	Aggrecan core
NW_004454215.1	XM_014792132.1	3284722	G	T	0.25	0.666667	0	LoF	DCDC2C	Doublecortin
NW_004454231.1	XM_014794043.1	5554630	C	T	0.25	0.5	1	LoF	MKI67	Marker of proliferation Ki-67
NW_004454160.1	XM_014780121.1	9429159	T	C	0.25	0.5	0.166667	LoF	CHI3L2	Chitinase 3-like 2
NW_004454180.1	XM_004428376.2	20394451	G	T	0.25	0.333333	1	LoF	DDX58	ATP-dependent RNA helicase
NW_004454166.1	XM_004423221.2	842782	G	T	0.25	0	0.333333	LoF	FRMPD1	FERM and PDZ domain containing 1
NW_004454157.1	XM_004419059.2	56076653	C	T	0.25	0	0	LoF	LRRC66	Leucine-rich repeat-containing protein 66
NW_004454160.1	XM_014780327.1	57107555	C	A	0.25	0	0	LoF	MC5R	Melanocortin 5 receptor
NW_004454162.1	XM_014781059.1	54481691	A	G	0.25	0	0	LoF	MYB	Transcriptional activator Myb
NW_004454172.1	XM_014783743.1	13080469	C	T	0.25	0	0	LoF	PADI6	deiminase
NW_004454266.1	XM_004441808.1	3104301	C	T	0.25	0	0	LoF	Olfr1366	Serpentine type 7TM GPCR chemoreceptor Srsx
NW_004454273.1	XM_014796527.1	3388993	G	C	0.25	0	0	LoF	MOGAT3	O-acyltransferase 3
NW_004454294.1	XM_014797194.1	1374744	C	T	0.25	0	0	LoF	Abca16	ATP-binding cassette sub-family A
NW_004454158.1	XM_014792674.1	49788081	T	C	0.1875	0.833333	0	LoF	ACY1	Peptidase dimerisation domain
NW_004454253.1	XM_004440827.2	1413237	T	C	0.1875	0.333333	0	LoF	SLC28A3	Solute carrier family 28
NW_004454232.1	XM_014794118.1	991353	C	A	0.1875	0.166667	0.333333	LoF	PPP1R12B	Protein phosphatase 1 regulatory subunit 12B
NW_004454183.1	XM_014786739.1	8703745	T	A	0.1875	0	0.333333	LoF	FAM186A	Family with sequence similarity 186 member A
NW_004454183.1	XM_004429074.1	10638675	C	A	0.1875	0	0.333333	LoF	KRT74	Belongs to the intermediate filament family
NW_004454156.1	XM_014783163.1	63769452	A	T	0.1875	0	0	LoF	RRAS2	Related RAS viral (r-ras) oncogene homolog 2
NW_004454158.1	XM_004419817.2	50861566	A	G	0.1875	0	0	LoF	TKT	Transketolase
NW_004454161.1	XM_014780957.1	54444813	T	A	0.1875	0	0	LoF	PSTPIP1	Proline-serine-threonine phosphatase-interacting protein 1
NW_004454172.1	XM_004425587.2	9225103	G	A	0.1875	0	0	LoF	CLCN6	Chloride transport protein 6
NW_004454178.1	XM_014785283.1	6620596	A	T	0.1875	0	0	LoF	PECR	Peroxisomal trans-2-enoyl-CoA reductase
NW_004454199.1	XM_014789720.1	16556296	G	A	0.1875	0	0	LoF	DOC2B	Double C2-like domain-containing protein beta
NW_004454203.1	XM_004433904.1	651556	C	A	0.1875	0	0	LoF	OR51V1	Olfactory receptor
NW_004454203.1	XM_014790281.1	3521242	C	A	0.1875	0	0	LoF	ANAPC15	regulation of mitotic cell cycle spindle assembly checkpoint
NW_004454229.1	XM_014793797.1	3493511	C	A	0.1875	0	0	LoF	FAF1	associated factor 1
NW_004454254.1	XM_014795610.1	4951612	G	A	0.1875	0	0	LoF		Kinesin-like protein
NW_004454284.1	XM_014796828.1	1316214	G	C	0.1875	0	0	LoF	EFCAB8	0
NW_004454298.1	XM_004443101.2	1488939	G	A	0.1875	0	0	LoF	GSTT2B	Glutathione S-transferase
NW_004454203.1	XM_004434125.1	1629207	A	T	0.125	0.666667	0	LoF		Serpentine type 7TM GPCR chemoreceptor Srsx
NW_004454168.1	XM_004424298.2	31723968	C	T	0.125	0.166667	0	LoF	TAP2	ABC transporter transmembrane region
NW_004454165.1	XM_014781813.1	13016550	T	C	0.125	0	1	LoF	SCEL	Sciellin
NW_004454196.1	XM_014788915.1	4228655	C	T	0.125	0	1	LoF	SORCS2	VPS10
NW_004454186.1	XM_014787566.1	18187633	A	G	0.125	0	0.333333	LoF	PTPRT	Receptor-type tyrosine-protein phosphatase T
NW_004454224.1	XM_004437782.2	4776783	C	T	0.125	0	0.333333	LoF	MS4A12	CD20-like family
NW_004454293.1	XM_004442940.2	1722355	G	T	0.125	0	0.333333	LoF	SLC6A6	Belongs to the sodium neurotransmitter symporter (SNF) (TC 2.A.22) family
NW_004454156.1	XM_004418210.2	45605170	C	T	0.125	0	0	LoF	GCKR	negative regulation of glucokinase activity
NW_004454157.1	XM_004419055.2	55883378	T	A	0.125	0	0	LoF	CWH43	Cell wall biogenesis 43 C-terminal homolog
NW_004454161.1	XM_004421458.2	24834930	G	T	0.125	0	0	LoF	PLA2G4F	Phospholipase A2
NW_004454177.1	XM_014785028.1	30282877	A	T	0.125	0	0	LoF		zinc ion binding
NW_004454190.1	XM_004431265.1	19692986	C	T	0.125	0	0	LoF	NUDCD1	NudC domain containing 1
NW_004454203.1	XM_004434122.1	1492308	G	A	0.125	0	0	LoF	OR52J3	Olfactory receptor
NW_004454212.1	XM_004435809.2	3730654	G	A	0.125	0	0	LoF	GPAT2	Glycerol-3-phosphate acyltransferase 2, mitochondrial
NW_004454224.1	XM_014793163.1	8668	C	A	0.125	0	0	LoF		Olfactory receptor
NW_004454228.1	XM_004438405.2	692046	C	G	0.125	0	0	LoF	OR8B8	Olfactory receptor
NW_004454236.1	XM_004439558.2	2682168	G	A	0.125	0	0	LoF	LIN9	Lin-9 DREAM MuvB core complex component
NW_004454241.1	XM_004439928.2	115122	G	A	0.125	0	0	LoF	STX19	Syntaxin
NW_004454263.1	XM_014796080.1	199277	G	A	0.125	0	0	LoF		WD repeat-containing protein 87-like
NW_004454287.1	XM_014796920.1	531973	C	G	0.125	0	0	LoF	ZNF266	DNA-binding transcription factor activity
NW_004454287.1	XM_014796920.1	531990	A	T	0.125	0	0	LoF	ZNF266	DNA-binding transcription factor activity
NW_004454267.1	XM_004441822.2	652794	C	T	0.125	0	0	LoF		Glycerophosphodiester phosphodiesterase 1
NW_004454157.1	XM_014783974.1	10039315	T	C	0.0625	0.5	0	LoF	ANKRD7	Ankyrin repeat domain-containing protein 7
NW_004454161.1	XM_004421334.1	14961188	T	G	0.0625	0.166667	0	LoF	OR4K1	Olfactory receptor
NW_004454233.1	XM_014794168.1	4065754	G	A	0.0625	0.166667	0	LoF		Immunoglobulin
NW_004454156.1	XM_004418390.1	57902303	T	C	0.0625	0	0.166667	LoF		Olfactory receptor
NW_004454156.1	XM_004418309.2	53923663	C	T	0.0625	0	0	LoF	GEN1	GEN1 Holliday junction 5' flap endonuclease
NW_004454156.1	XM_014783021.1	62010320	C	T	0.0625	0	0	LoF	MICAL2	FAD binding domain
NW_004454157.1	XM_004418722.2	1695046	C	T	0.0625	0	0	LoF	RBM28	RNA-binding protein 28
NW_004454157.1	XM_004419003.2	49038384	A	G	0.0625	0	0	LoF	NSUN7	NOP2 Sun RNA methyltransferase family member 7
NW_004454158.1	XM_014788272.1	18339011	C	T	0.0625	0	0	LoF		Collagen alpha-4(VI)
NW_004454161.1	XM_004421579.2	32665926	G	C	0.0625	0	0	LoF	DMXL2	Dmx-like 2
NW_004454166.1	XM_004423221.2	860519	C	T	0.0625	0	0	LoF	FRMPD1	FERM and PDZ domain containing 1
NW_004454168.1	XM_004424244.2	30209677	T	G	0.0625	0	0	LoF	C6orf106	protein C6orf106 homolog
NW_004454168.1	XM_014782850.1	31737529	G	A	0.0625	0	0	LoF	HLA-DOB	HLA class II histocompatibility antigen, DO beta chain-like
NW_004454168.1	XM_014782850.1	31738203	G	A	0.0625	0	0	LoF	HLA-DOB	HLA class II histocompatibility antigen, DO beta chain-like
NW_004454168.1	XM_014782850.1	31738857	C	T	0.0625	0	0	LoF	HLA-DOB	HLA class II histocompatibility antigen, DO beta chain-like
NW_004454168.1	XM_014782850.1	31738956	C	T	0.0625	0	0	LoF	HLA-DOB	HLA class II histocompatibility antigen, DO beta chain-like
NW_004454168.1	XM_014782850.1	31739453	C	T	0.0625	0	0	LoF	HLA-DOB	HLA class II histocompatibility antigen, DO beta chain-like
NW_004454169.1	XM_014783009.1	6814095	G	A	0.0625	0	0	LoF	ATP13A5	cation-transporting ATPase 13A5
NW_004454170.1	XM_004425172.2	19576302	C	T	0.0625	0	0	LoF	AXDND1	Axonemal dynein light chain
NW_004454177.1	XM_004427362.2	14233494	T	A	0.0625	0	0	LoF	DDX10	DEAD (Asp-Glu-Ala-Asp) box polypeptide 10
NW_004454179.1	XM_014785824.1	10509520	G	T	0.0625	0	0	LoF
NW_004454183.1	XM_004429074.1	10632950	C	A	0.0625	0	0	LoF	KRT74	Belongs to the intermediate filament family
NW_004454189.1	XM_014788018.1	224488	G	A	0.0625	0	0	LoF		Maestro heat-like repeat family member
NW_004454196.1	XM_004432325.2	127634	G	A	0.0625	0	0	LoF	MFSD7	Major facilitator superfamily
NW_004454198.1	XM_004432802.2	14732155	G	A	0.0625	0	0	LoF	RHBDF2	rhomboid 5 homolog 2 (Drosophila)
NW_004454203.1	XM_004433902.2	559521	G	A	0.0625	0	0	LoF	OR52A5	Olfactory receptor 52A5-like
NW_004454203.1	XM_004433906.1	993001	G	T	0.0625	0	0	LoF	OR52Z1	Olfactory receptor 52Z1-like
NW_004454214.1	XM_004436346.2	1496866	A	G	0.0625	0	0	LoF	SAV1	Salvador family WW domain containing protein 1
NW_004454219.1	XM_004436789.2	5638663	T	C	0.0625	0	0	LoF	FREM1	FRAS1 related extracellular matrix 1
NW_004454224.1	XM_004437456.2	5829962	G	A	0.0625	0	0	LoF	PPP1R32	Protein phosphatase 1 regulatory subunit 32
NW_004454228.1	XM_004438390.1	21777	C	T	0.0625	0	0	LoF		Serpentine type 7TM GPCR chemoreceptor Srsx
NW_004454231.1	XM_004438863.2	3600753	G	A	0.0625	0	0	LoF	GLRX3	Glutaredoxin
NW_004454232.1	XM_004438988.2	5680630	T	G	0.0625	0	0	LoF	ASPM	Abnormal spindle-like microcephaly-associated protein homolog
NW_004454233.1	XM_004439251.1	10012597	G	A	0.0625	0	0	LoF		7 transmembrane sweet-taste receptor of 3 GCPR
NW_004454257.1	XM_014795729.1	815538	A	T	0.0625	0	0	LoF	MUC5AC	stimulatory C-type lectin receptor signaling pathway
NW_004454257.1	XM_014795737.1	2855246	C	T	0.0625	0	0	LoF	IFITM10	transmembrane protein 10
NW_004454259.1	XM_014795867.1	3161538	T	C	0.0625	0	0	LoF	FGD4	FYVE, RhoGEF and PH domain containing 4
NW_004454298.1	XM_014797340.1	1132686	C	G	0.0625	0	0	LoF	UPB1	Beta-ureidopropionase 1
NW_004454298.1	XM_014797321.1	1682959	C	T	0.0625	0	0	LoF		Leucine-rich repeat-containing protein LOC400891-like
NW_004454319.1	XM_004443483.1	642413	T	C	0.0625	0	0	LoF		Olfactory receptor 4P4-like
NW_004454169.1	XM_004424812.1	25543118	A	G	0	1	0	LoF	TMEM212	Transmembrane protein 212
NW_004454474.1	XM_004443867.2	8452	G	A	0	1	0	LoF	RDH16	retinol dehydrogenase
NW_004454166.1	XM_014781954.1	27493875	G	A	0	0.833333	0	LoF	GPR144	G- protein-coupled receptor
NW_004454195.1	XM_004444053.2	1804496	C	T	0	0.833333	0	LoF	ACOT13	Acyl-coenzyme A thioesterase 13
NW_004454220.1	XM_004436871.2	3042373	G	A	0	0.833333	0	LoF	COMMD9	COMM domain-containing protein 9
NW_004454157.1	XM_004418979.2	47544125	G	A	0	0.666667	0	LoF	TMEM156	Transmembrane protein 156
NW_004454160.1	XM_004420651.2	7194548	C	A	0	0.666667	0	LoF	RSBN1	Round spermatid basic protein 1
NW_004454177.1	XM_014785055.1	4825787	G	A	0	0.666667	0	LoF	PDZD3	Na( ) H( ) exchange regulatory cofactor
NW_004454181.1	XM_004428592.2	20840496	G	A	0	0.666667	0	LoF	CYFIP2	Cytoplasmic Fragile-X interacting family
NW_004454185.1	XM_004430160.2	25774450	G	T	0	0.666667	0	LoF	POLE	DNA polymerase epsilon catalytic subunit
NW_004454195.1	XM_004432154.2	20553115	A	T	0	0.666667	0	LoF	FAM217A	Family with sequence similarity 217 member A
NW_004454212.1	XM_014791612.1	380144	A	C	0	0.666667	0	LoF	IL1F10	family, member 10
NW_004454226.1	XM_014793363.1	11303848	G	A	0	0.666667	0	LoF	RHBDL1	Rhomboid-related protein 1
NW_004454232.1	XM_014794155.1	632189	G	A	0	0.666667	0	LoF		N-Acetylglucosaminyltransferase-IV (GnT-IV) conserved region
NW_004454341.1	XM_004443733.1	89631	G	C	0	0.666667	0	LoF	OR52H1	Olfactory receptor
NW_004454160.1	XM_014780318.1	56374674	G	A	0	0.5	0.166667	LoF	CEP192	Centrosomal protein
NW_004454183.1	XM_014786739.1	8709632	C	T	0	0.5	0.166667	LoF	FAM186A	Family with sequence similarity 186 member A
NW_004454187.1	XM_004430734.2	20639861	C	T	0	0.5	0.166667	LoF	WDR91	WD domain, G-beta repeat
NW_004454159.1	XM_004420245.2	16743727	A	T	0	0.5	0	LoF	SLC27A6	Solute carrier family 27 (fatty acid transporter), member 6
NW_004454166.1	XM_014781999.1	816029	G	A	0	0.5	0	LoF	TRMT10B	tRNA methyltransferase 10 homolog B
NW_004454172.1	XM_014783908.1	12581865	C	T	0	0.5	0	LoF	SPATA21	Spermatogenesis associated 21
NW_004454176.1	XM_014784793.1	2340462	C	T	0	0.5	0	LoF	ZMIZ1	Zinc finger MIZ-type containing 1
NW_004454178.1	XM_004427759.1	28291807	C	T	0	0.5	0	LoF	THAP4	Domain of unknown function (DUF1794)
NW_004454179.1	XM_004428055.2	15456960	G	A	0	0.5	0	LoF	SORCS1	VPS10 domain-containing receptor
NW_004454183.1	XM_014786483.1	10670292	C	T	0	0.5	0	LoF	KRT5	Keratin, type II cytoskeletal 5
NW_004454185.1	XM_014787213.1	567196	G	A	0	0.5	0	LoF	IGLV5-52	Immunoglobulin omega chain-like
NW_004454185.1	XM_014787210.1	26138466	T	A	0	0.5	0	LoF	ZNF891	Zinc finger protein
NW_004454188.1	XM_014787920.1	4488353	T	C	0	0.5	0	LoF	PRDM8	PR domain zinc finger protein 8
NW_004454188.1	XM_004431010.2	24855372	A	G	0	0.5	0	LoF	BDH2	3-hydroxybutyrate dehydrogenase
NW_004454188.1	XM_004431010.2	24855395	T	A	0	0.5	0	LoF	BDH2	3-hydroxybutyrate dehydrogenase
NW_004454203.1	XM_004434138.1	2335144	G	A	0	0.5	0	LoF	OR52M1	Olfactory receptor
NW_004454205.1	XM_004434861.2	18268246	G	T	0	0.5	0	LoF	SLFN14	Schlafen family member 14
NW_004454229.1	XM_014793799.1	3938665	C	T	0	0.5	0	LoF	EPS15	epidermal growth factor receptor
NW_004454231.1	XM_014794043.1	5551592	C	T	0	0.5	0	LoF	MKI67	Marker of proliferation Ki-67
NW_004454224.1	XM_014792967.1	8293318	A	G	0	0.333333	0.5	LoF		Lecithin retinol acyltransferase
NW_004454224.1	XM_014792967.1	8293327	G	C	0	0.333333	0.5	LoF		Lecithin retinol acyltransferase
NW_004454166.1	XM_004443992.2	318727	G	A	0	0.333333	0.166667	LoF	ALDH1B1	glyceraldehyde-3-phosphate dehydrogenase (NAD+) (non-phosphorylating) activity
NW_004454156.1	XM_004418094.2	34526202	T	A	0	0.333333	0	LoF	MYH9	protein membrane anchor
NW_004454157.1	XM_004419037.2	54744166	G	A	0	0.333333	0	LoF	CORIN	Corin, serine peptidase
NW_004454158.1	XM_014788267.1	18056751	A	G	0	0.333333	0	LoF	COL6A6	collagen
NW_004454162.1	XM_014781049.1	37756969	A	G	0	0.333333	0	LoF	TSPYL1	Belongs to the nucleosome assembly protein (NAP) family
NW_004454163.1	XM_014781427.1	23629187	G	A	0	0.333333	0	LoF	STARD6	stAR-related lipid transfer
NW_004454166.1	XM_004423305.1	12710232	A	T	0	0.333333	0	LoF	CTNNAL1	Vinculin family
NW_004454166.1	XM_014781978.1	37637609	A	T	0	0.333333	0	LoF	SOHLH1	Spermatogenesis- and oogenesis-specific basic helix-loop-helix-containing protein
NW_004454168.1	XM_014782564.1	26328117	A	G	0	0.333333	0	LoF	GLP1R	Glucagon-like peptide 1 receptor
NW_004454168.1	XM_014782564.1	26328250	C	A	0	0.333333	0	LoF	GLP1R	Glucagon-like peptide 1 receptor
NW_004454168.1	XM_014782978.1	33394089	C	T	0	0.333333	0	LoF	CSNK2B	casein kinase
NW_004454170.1	XM_004425105.1	31937376	C	T	0	0.333333	0	LoF	AVPR1B	Receptor for arginine vasopressin. The activity of this receptor is mediated by G proteins which activate a phosphatidyl- inositol-calcium second messenger system
NW_004454172.1	XM_004425602.2	10327959	C	T	0	0.333333	0	LoF	PRDM2	PR domain containing 2, with ZNF domain
NW_004454172.1	XM_014784025.1	21246694	G	A	0	0.333333	0	LoF	MAP3K6	Mitogen-activated protein kinase kinase kinase 6
NW_004454177.1	XM_014785199.1	15192204	G	T	0	0.333333	0	LoF	ALKBH8	Alkylated DNA repair protein alkB homolog
NW_004454179.1	XM_014785646.1	9873692	T	C	0	0.333333	0	LoF	CWF19L1	CWF19-like 1, cell cycle control (S. pombe)
NW_004454201.1	XM_004433695.2	9810216	G	A	0	0.333333	0	LoF	VWA8	ATPase activity
NW_004454201.1	XM_004444062.2	15964397	G	A	0	0.333333	0	LoF	CYSLTR2	cysteinyl leukotriene receptor 2
NW_004454204.1	XM_014790496.1	4479590	G	A	0	0.333333	0	LoF	CATSPERB	Cation channel sperm-associated protein subunit
NW_004454212.1	XM_014791595.1	7189186	C	G	0	0.333333	0	LoF	LONRF2	LON peptidase N-terminal domain and RING finger
NW_004454225.1	XM_014793205.1	458653	G	A	0	0.333333	0	LoF	CSNK1E	positive regulation of non-canonical Wnt signaling pathway
NW_004454247.1	XM_014795374.1	1080225	G	A	0	0.333333	0	LoF	WTAP	Wilms tumor 1 associated protein
NW_004454290.1	XM_014797039.1	1132246	G	A	0	0.333333	0	LoF	OR10J3	Olfactory receptor
NW_004454250.1	XM_014795480.1	3854502	G	C	0	0.333333	0	LoF	OPRM1	morphine receptor activity
NW_004454286.1	XM_014796863.1	1032408	G	A	0	0.333333	0	LoF		C2H2-type zinc finger
NW_004454156.1	XM_004418616.1	55062904	T	G	0	0.166667	0	LoF		Olfactory receptor
NW_004454157.1	XM_004419125.2	70538307	C	A	0	0.166667	0	LoF		Belongs to the UDP-glycosyltransferase family
NW_004454158.1	XM_004419614.2	45063488	G	A	0	0.166667	0	LoF	LRRC2	Leucine rich repeat containing 2
NW_004454158.1	XM_004419766.2	49548219	G	A	0	0.166667	0	LoF	IQCF6	IQ domain-containing protein F6
NW_004454159.1	XM_004420051.2	5500135	G	A	0	0.166667	0	LoF	RNF14	Ring finger protein 14
NW_004454161.1	XM_004421867.2	55803182	G	A	0	0.166667	0	LoF		element binding protein 2
NW_004454162.1	XM_004422376.2	12553288	G	A	0	0.166667	0	LoF	ORC3	Origin recognition complex, subunit 3
NW_004454162.1	XM_004422203.2	31990523	G	T	0	0.166667	0	LoF	ZBTB24	zinc finger and BTB
NW_004454164.1	XM_004422784.1	22901029	G	C	0	0.166667	0	LoF	HMGCS1	hydroxymethylglutaryl-CoA synthase, cytoplasmic
NW_004454166.1	XM_014782040.1	5967477	C	T	0	0.166667	0	LoF	PPP3R2	EF-hand domain
NW_004454166.1	XM_004423370.2	20188839	C	T	0	0.166667	0	LoF	TLR4	toll-like receptor
NW_004454168.1	XM_014782912.1	34237496	C	T	0	0.166667	0	LoF	CCHCR1	Coiled-coil alpha-helical rod protein 1
NW_004454170.1	XM_004424962.2	16904685	G	A	0	0.166667	0	LoF	GLUL	Belongs to the glutamine synthetase family
NW_004454172.1	XM_004425500.2	975565	C	G	0	0.166667	0	LoF	GABRD	Gamma-aminobutyric acid
NW_004454173.1	XM_004426288.2	15683421	C	T	0	0.166667	0	LoF	PLEKHD1	Pleckstrin homology domain containing, family D (with coiled-coil domains) member 1
NW_004454175.1	XM_014784620.1	24286109	G	A	0	0.166667	0	LoF		aldehyde
NW_004454179.1	XM_004427864.2	4490109	G	T	0	0.166667	0	LoF		Cytochrome P450
NW_004454182.1	XM_004428767.2	9398802	C	T	0	0.166667	0	LoF	FAM149A	Family with sequence similarity 149, member A
NW_004454186.1	XM_004430541.1	12009829	C	G	0	0.166667	0	LoF	TMEM189	Transmembrane protein 189
NW_004454186.1	XM_004430280.2	12052440	A	T	0	0.166667	0	LoF	UBE2V1	Ubiquitin-conjugating enzyme E2 variant
NW_004454187.1	XM_014787785.1	20351362	C	A	0	0.166667	0	LoF	WDR91	WD domain, G-beta repeat
NW_004454188.1	XM_014787928.1	22457868	T	A	0	0.166667	0	LoF	EMCN	Endomucin
NW_004454198.1	XM_014789421.1	19228110	G	C	0	0.166667	0	LoF	ALYREF	single-stranded DNA binding
NW_004454199.1	XM_014789819.1	4077810	G	T	0	0.166667	0	LoF	CDRT4	CMT1A duplicated region transcript 4
NW_004454199.1	XM_014789720.1	16547829	T	A	0	0.166667	0	LoF	DOC2B	Double C2-like domain-containing protein beta
NW_004454202.1	XM_014790058.1	2513961	A	G	0	0.166667	0	LoF	DZANK1	Double zinc ribbon and ankyrin
NW_004454203.1	XM_004434141.1	2634624	A	T	0	0.166667	0	LoF	Olfr549	Olfactory receptor
NW_004454205.1	XM_014790762.1	3525000	G	T	0	0.166667	0	LoF	C17orf96	Elongin BC and polycomb repressive complex 2 associated protein
NW_004454205.1	XM_004434903.2	18015100	T	C	0	0.166667	0	LoF	HEATR9	HEAT repeat containing 9
NW_004454209.1	XM_004435485.2	16136149	C	T	0	0.166667	0	LoF	CCDC91	coiled-coil domain-containing protein
NW_004454213.1	XM_014791814.1	1517294	C	T	0	0.166667	0	LoF	ZNF687	Zinc finger protein 687
NW_004454220.1	XM_014792507.1	9972340	A	T	0	0.166667	0	LoF	CD82	Tetraspanin family
NW_004454220.1	XM_004436991.2	13266262	G	A	0	0.166667	0	LoF		Olfactory receptor 4A47-like
NW_004454230.1	XM_014793843.1	954639	C	T	0	0.166667	0	LoF	CLEC2D	C-type lectin (CTL) or carbohydrate-recognition domain (CRD)
NW_004454230.1	XM_014794034.1	1088083	G	A	0	0.166667	0	LoF	BC048546	Alpha-2-macroglobulin family
NW_004454230.1	XM_014793930.1	2696950	C	T	0	0.166667	0	LoF	CD163L1	CD163 molecule-like 1
NW_004454231.1	XM_004438854.2	577907	C	G	0	0.166667	0	LoF	TUBGCP2	Gamma-tubulin complex is necessary for microtubule nucleation at the centrosome
NW_004454231.1	XM_014794049.1	10417675	A	T	0	0.166667	0	LoF	SSC4D	Scavenger receptor Cys-rich
NW_004454247.1	XM_014795366.1	7873492	C	T	0	0.166667	0	LoF	DACT2	Dishevelled-binding antagonist of beta-catenin 2
NW_004454252.1	XM_014795515.1	6405687	G	T	0	0.166667	0	LoF	ASMTL	O-methyltransferase-like
NW_004454266.1	XM_004441787.1	1230776	C	A	0	0.166667	0	LoF	Olfr124	Olfactory receptor
NW_004454266.1	XM_004441795.1	1563110	C	T	0	0.166667	0	LoF		Olfactory receptor
NW_004454266.1	XM_014796320.1	2055903	T	A	0	0.166667	0	LoF	ZNF311	krueppel associated box
NW_004454266.1	XM_004441807.2	3046243	T	A	0	0.166667	0	LoF		Zinc finger protein
NW_004454268.1	XM_004441883.2	1700237	A	G	0	0.166667	0	LoF	ASIC2	Belongs to the amiloride-sensitive sodium channel (TC 1.A.6) family
NW_004454281.1	XM_004442398.2	1997145	T	A	0	0.166667	0	LoF	SLC7A4	Solute carrier family 7, member 4
NW_004454287.1	XM_014796944.1	1481467	G	T	0	0.166667	0	LoF	S1PR2	Sphingosine 1-phosphate receptor 2
NW_004454292.1	XM_004442903.2	22719	G	A	0	0.166667	0	LoF	CCBL2	Kynurenine--oxoglutarate transaminase
NW_004454294.1	XM_004442948.2	387501	T	C	0	0.166667	0	LoF	ERI2	ERI1 exoribonuclease
NW_004454301.1	XM_004443148.2	154467	C	A	0	0.166667	0	LoF	CAND2	Cullin-associated and neddylation-dissociated 2
NW_004454312.1	XM_014797619.1	350974	C	T	0	0.166667	0	LoF	CAMK1	protein kinase I
NW_004454250.1	XM_004440706.2	6688132	T	A	0	0.166667	0	LoF	LDHAL6B	L-lactate dehydrogenase A-like 6B-like isoform
NW_004454341.1	XM_014779710.1	24969	C	A	0	0.166667	0	LoF	TRIM6	Tripartite motif-containing protein
NW_004454305.1	XM_014797423.1	663069	G	A	0	0.166667	0	LoF	GNL3L	Guanine nucleotide binding protein-like 3 (nucleolar)-like
NW_004454161.1	XM_014780667.1	26843339	C	T	0	0	0.833333	LoF	SPG11	Spastic paraplegia 11 (autosomal recessive)
NW_004454229.1	XM_004438587.2	6400719	C	G	0	0	0.833333	LoF	TMEM59	transmembrane protein 59
NW_004454276.1	XM_004442209.1	17271	G	T	0	0	0.833333	LoF		vomeronasal type-2 receptor
NW_004454156.1	XM_014786641.1	62057985	G	A	0	0	0.666667	LoF	MICALCL	mitogen-activated protein kinase binding
NW_004454180.1	XM_014785864.1	1790226	G	C	0	0	0.666667	LoF	ERICH2	Glutamate-rich protein 2
NW_004454191.1	XM_014788200.1	15262115	C	A	0	0	0.666667	LoF	COL28A1	Collagen, type XXVIII, alpha 1
NW_004454167.1	XM_004423879.1	18116725	C	G	0	0	0.5	LoF	ACMSD	decarboxylase
NW_004454177.1	XM_004427195.2	1565690	G	C	0	0	0.5	LoF	UBASH3B	Ubiquitin-associated and SH3 domain-containing protein
NW_004454203.1	XM_004434106.1	433857	A	C	0	0	0.5	LoF	OR51V1	Olfactory receptor
NW_004454266.1	XM_004441787.1	1230790	A	C	0	0	0.5	LoF	Olfr124	Olfactory receptor
NW_004454158.1	XM_014792267.1	48074710	G	A	0	0	0.333333	LoF	ACTL10	Belongs to the actin family
NW_004454163.1	XM_004422622.2	31911729	G	A	0	0	0.333333	LoF	SERPINB2	Serpin peptidase inhibitor, clade B (ovalbumin), member 2
NW_004454217.1	XM_004436713.2	10873793	A	G	0	0	0.333333	LoF	HAAO	3-hydroxyanthranilate 3,4-dioxygenase
NW_004454156.1	XM_004418329.1	55322286	C	A	0	0	0.166667	LoF		Serpentine type 7TM GPCR chemoreceptor Srsx
NW_004454156.1	XM_004418522.1	68996291	T	C	0	0	0.166667	LoF	DBX1	homeobox
NW_004454162.1	XM_004422133.2	20449251	G	A	0	0	0.166667	LoF	UFL1	ligase 1
NW_004454162.1	XM_014781047.1	31797718	G	A	0	0	0.166667	LoF		Coiled-coil domain-containing protein 162-like
NW_004454166.1	XM_014781953.1	26575035	C	A	0	0	0.166667	LoF	CRB2	Protein crumbs homolog 2
NW_004454166.1	XM_014781970.1	34973661	C	T	0	0	0.166667	LoF	STKLD1	Serine threonine kinase-like domain containing 1
NW_004454172.1	XM_004425597.2	9347198	G	C	0	0	0.166667	LoF	PLOD1	5-dioxygenase 1
NW_004454176.1	XM_014784823.1	7155598	C	T	0	0	0.166667	LoF	C10orf55	Chromosome 10 open reading frame 55
NW_004454179.1	XM_014785759.1	22156650	C	T	0	0	0.166667	LoF	AFAP1L2	Actin filament associated protein
NW_004454191.1	XM_014788218.1	23664369	C	G	0	0	0.166667	LoF	AGR3	Anterior gradient 3, protein disulphide isomerase family member
NW_004454199.1	XM_014789793.1	3537108	G	A	0	0	0.166667	LoF		MatE
NW_004454215.1	XM_004436472.2	9033758	T	C	0	0	0.166667	LoF	PDIA6	Protein disulfide isomerase family A, member 6
NW_004454156.1	XM_004418526.2	69622138	C	A	0.9375	1	1	missense	NELL1	Protein kinase C-binding protein NELL1 isoform
NW_004454157.1	XM_004418826.2	19437791	C	T	0.9375	1	1	missense	ANLN	Anillin, actin binding protein
NW_004454157.1	XM_004418826.2	19475177	C	A	0.9375	1	1	missense	ANLN	Anillin, actin binding protein
NW_004454157.1	XM_004419117.2	70111807	T	C	0.9375	1	1	missense		Belongs to the UDP-glycosyltransferase family
NW_004454158.1	XM_014788977.1	4774382	A	G	0.9375	1	1	missense	PLSCR4	Scramblase
NW_004454159.1	XM_014794071.1	14324309	A	G	0.9375	1	1	missense	MEIKIN	Meiotic kinetochore factor
NW_004454159.1	XM_014779740.1	64778976	G	C	0.9375	1	1	missense	RAD17	RAD17 checkpoint clamp loader component
NW_004454159.1	XM_014779740.1	64779021	T	C	0.9375	1	1	missense	RAD17	RAD17 checkpoint clamp loader component
NW_004454160.1	XM_004420568.2	141980	G	A	0.9375	1	1	missense	ITGA10	integrin
NW_004454160.1	XM_004420569.2	161915	G	T	0.9375	1	1	missense		ankyrin repeat
NW_004454160.1	XM_004420575.2	363702	T	C	0.9375	1	1	missense	GPR89A	Golgi pH
NW_004454160.1	XM_004421112.1	29055383	T	C	0.9375	1	1	missense	FREM3	FRAS1 related extracellular matrix 3
NW_004454160.1	XM_014780284.1	50299667	G	A	0.9375	1	1	missense	METTL4	Methyltransferase-like protein 4
NW_004454160.1	XM_014780342.1	61552463	A	G	0.9375	1	1	missense	LAMA1	Laminin, alpha 1
NW_004454161.1	XM_014780394.1	17119873	G	A	0.9375	1	1	missense	RYR3	ryanodine receptor
NW_004454162.1	XM_004422196.2	31897078	G	A	0.9375	1	1	missense	CCDC162P	Coiled-coil domain-containing protein
NW_004454162.1	XM_004422244.2	38022179	G	T	0.9375	1	1	missense	FAM26D	Family with sequence similarity 26 member D
NW_004454163.1	XM_004422579.2	27355138	T	G	0.9375	1	1	missense	ALPK2	kinase 2
NW_004454164.1	XM_004422889.2	39912711	C	G	0.9375	1	1	missense	CD180	CD180 molecule
NW_004454168.1	XM_014782898.1	34575621	G	A	0.9375	1	1	missense	MDC1	Mediator of DNA damage checkpoint
NW_004454170.1	XM_004425043.2	26372865	G	A	0.9375	1	1	missense	VAMP4	Vesicle-associated membrane protein 4
NW_004454172.1	XM_014783846.1	8001761	A	G	0.9375	1	1	missense	KIF1B	Kinesin family member 1B
NW_004454177.1	XM_014785199.1	15230069	T	G	0.9375	1	1	missense	ALKBH8	Alkylated DNA repair protein alkB homolog
NW_004454178.1	XM_004427729.2	25403711	C	T	0.9375	1	1	missense	ESPNL	Espin-like
NW_004454181.1	XM_014786146.1	21129329	T	C	0.9375	1	1	missense	TIMD4	T-cell immunoglobulin and mucin
NW_004454182.1	XM_004428799.2	15279023	T	C	0.9375	1	1	missense	SGCZ	Sarcoglycan complex subunit protein
NW_004454184.1	XM_014786827.1	15406176	G	A	0.9375	1	1	missense	RUNX1	Runt-related transcription factor 1
NW_004454186.1	XM_014787430.1	16059675	G	A	0.9375	1	1	missense	SLPI	Secretory leukocyte peptidase inhibitor
NW_004454187.1	XM_014787644.1	7156759	A	G	0.9375	1	1	missense	GIMAP1	GTPase IMAP family member
NW_004454187.1	XM_004430632.2	7821219	C	G	0.9375	1	1	missense	SSPO	SCO-spondin
NW_004454189.1	XM_014787951.1	8600538	A	G	0.9375	1	1	missense	LRRC6	leucine rich repeat containing 6
NW_004454189.1	XM_014787966.1	13704555	G	C	0.9375	1	1	missense	FAM84B	Family with sequence similarity 84 member B
NW_004454195.1	XM_004432183.2	8339932	T	C	0.9375	1	1	missense	STMND1	Stathmin domain-containing protein 1
NW_004454196.1	XM_004432302.2	16533211	T	C	0.9375	1	1	missense	SLIT2	Slit homolog 2
NW_004454198.1	XM_014789196.1	8512197	T	C	0.9375	1	1	missense	ABCA6	ATP-binding cassette sub-family A
NW_004454198.1	XM_004432715.2	12869600	T	C	0.9375	1	1	missense	BTBD17	BTB POZ domain-containing protein 17
NW_004454199.1	XM_004433030.2	3177036	C	G	0.9375	1	1	missense	AKAP10	anchor protein 10
NW_004454199.1	XM_004433417.2	8396537	C	T	0.9375	1	1	missense	MYH4	myosin, heavy chain
NW_004454199.1	XM_004433417.2	8398141	T	C	0.9375	1	1	missense	MYH4	myosin, heavy chain
NW_004454199.1	XM_004433417.2	8398191	G	A	0.9375	1	1	missense	MYH4	myosin, heavy chain
NW_004454202.1	XM_004433737.2	4204943	T	C	0.9375	1	1	missense	KIF16B	Belongs to the TRAFAC class myosin-kinesin ATPase superfamily. Kinesin family
NW_004454202.1	XM_014790069.1	6700003	A	G	0.9375	1	1	missense	ESF1	ESF1 nucleolar pre-rRNA processing protein homolog
NW_004454203.1	XM_004434002.2	6104199	A	G	0.9375	1	1	missense	SLCO2B1	Solute carrier organic anion transporter family member 2B1
NW_004454204.1	XM_004434360.1	2049543	C	T	0.9375	1	1	missense		Olfactory receptor 7D4-like
NW_004454204.1	XM_004434239.2	7319961	A	G	0.9375	1	1	missense	SERPINA3	Serpin family A member 3
NW_004454205.1	XM_004434901.2	17946638	A	C	0.9375	1	1	missense	CCL14	C-C motif
NW_004454214.1	XM_014792083.1	6096423	G	A	0.9375	1	1	missense	FAM179B	TOG array regulator of axonemal microtubules 1
NW_004454230.1	XM_004438642.2	742946	T	C	0.9375	1	1	missense	KLRF1	Killer cell lectin-like receptor subfamily F member 1
NW_004454233.1	XM_014794284.1	4860078	A	G	0.9375	1	1	missense	LILRA6	Leukocyte immunoglobulin-like receptor subfamily
NW_004454235.1	XM_014794508.1	3521886	A	T	0.9375	1	1	missense		C2H2-type zinc finger
NW_004454245.1	XM_004440199.2	4764668	A	G	0.9375	1	1	missense	ZNF541	Zinc finger protein 541
NW_004454283.1	XM_004442447.1	290225	T	C	0.9375	1	1	missense	H1FOO	Histone H1oo-like
NW_004454283.1	XM_014796761.1	1239063	C	T	0.9375	1	1	missense		coiled-coil
NW_004454294.1	XM_014797194.1	1321512	A	G	0.9375	1	1	missense	Abca16	ATP-binding cassette sub-family A
NW_004454158.1	XM_004419312.2	10699570	A	G	0.875	1	1	missense	MRPS22	ribosomal protein S22
NW_004454158.1	XM_004419368.2	16520589	G	C	0.875	1	1	missense	ACPP	thiamine phosphate phosphatase activity
NW_004454158.1	XM_014789606.1	16528595	T	A	0.875	1	1	missense	ACPP	acid phosphatase, prostate
NW_004454159.1	XM_014794384.1	65564211	A	G	0.875	1	1	missense	OBSCN	substituted 1 base at 1 genomic stop codon
NW_004454160.1	XM_004420600.2	2465220	A	G	0.875	1	1	missense	WARS2	tryptophanyl tRNA synthetase 2, mitochondrial
NW_004454161.1	XM_004422012.2	42005504	G	A	0.875	1	1	missense		C2 calcium-dependent domain-containing protein
NW_004454164.1	XM_014781771.1	42288156	G	A	0.875	1	1	missense		L-amino-acid oxidase-like
NW_004454164.1	XM_014781771.1	42288281	A	G	0.875	1	1	missense		L-amino-acid oxidase-like
NW_004454164.1	XM_014781771.1	42288296	G	A	0.875	1	1	missense		L-amino-acid oxidase-like
NW_004454166.1	XM_014782079.1	16068103	C	T	0.875	1	1	missense	ZFP37	zinc finger protein
NW_004454166.1	XM_004423480.2	30075416	A	C	0.875	1	1	missense	FAM129B	Family with sequence similarity 129 member B
NW_004454168.1	XM_014782588.1	10985679	C	T	0.875	1	1	missense	DST	Growth-Arrest-Specific Protein 2 Domain
NW_004454168.1	XM_014782920.1	32926561	G	A	0.875	1	1	missense		Butyrophilin subfamily 1 member A1-like
NW_004454168.1	XM_014782920.1	32926569	G	A	0.875	1	1	missense		Butyrophilin subfamily 1 member A1-like
NW_004454169.1	XM_014783075.1	5795617	A	G	0.875	1	1	missense	ATP13A3	ATPase type 13A3
NW_004454170.1	XM_004424948.2	16108003	C	G	0.875	1	1	missense	LAMC2	laminin, gamma 2
NW_004454170.1	XM_004425176.2	25707708	G	C	0.875	1	1	missense	C1orf105	protein C1orf105 homolog
NW_004454171.1	XM_014783642.1	15762017	T	C	0.875	1	1	missense	MALRD1	MAM and LDL-receptor class A domain-containing protein
NW_004454172.1	XM_004425516.2	2561744	C	T	0.875	1	1	missense	CEP104	thienylcyclohexylpiperidine binding
NW_004454172.1	XM_004426116.2	15824120	T	C	0.875	1	1	missense	PINK1	Serine threonine-protein kinase PINK1, mitochondrial
NW_004454172.1	XM_004425669.2	15843138	G	T	0.875	1	1	missense	DDOST	oligosaccharyl transferase activity
NW_004454172.1	XM_014784104.1	25305230	A	G	0.875	1	1	missense	IQCC	IQ motif containing C
NW_004454172.1	XM_014784104.1	25305362	A	G	0.875	1	1	missense	IQCC	IQ motif containing C
NW_004454177.1	XM_014785015.1	6297324	A	G	0.875	1	1	missense	DSCAML1	cell adhesion molecule like 1
NW_004454177.1	XM_004427399.2	19426230	A	C	0.875	1	1	missense	MMP27	Matrix metalloproteinase-27
NW_004454178.1	XM_004427611.2	9723276	A	G	0.875	1	1	missense	SLC4A3	Solute carrier family 4 (anion exchanger), member 3
NW_004454178.1	XM_004427725.2	25159333	C	G	0.875	1	1	missense	RBM44	RNA-binding protein 44
NW_004454178.1	XM_004427725.2	25160431	A	C	0.875	1	1	missense	RBM44	RNA-binding protein 44
NW_004454178.1	XM_004427725.2	25162098	A	G	0.875	1	1	missense	RBM44	RNA-binding protein 44
NW_004454193.1	XM_014788581.1	8930925	C	T	0.875	1	1	missense	CCDC135	Dynein regulatory complex subunit 7
NW_004454194.1	XM_014788644.1	17227089	T	G	0.875	1	1	missense	TICRR	checkpoint and replication regulator
NW_004454194.1	XM_014788672.1	17231147	G	A	0.875	1	1	missense	KIF7	Kinesin family member 7
NW_004454196.1	XM_014788913.1	2384713	G	A	0.875	1	1	missense	GRK4	Extension to Ser/Thr-type protein kinases
NW_004454197.1	XM_014789030.1	10877744	C	T	0.875	1	1	missense	BMS1	U3 snoRNA binding
NW_004454198.1	XM_004432702.2	9333620	A	G	0.875	1	1	missense	KCNJ16	channel, subfamily J, member 16
NW_004454200.1	XM_014789919.1	14938962	C	T	0.875	1	1	missense	ESCO2	Establishment of sister chromatid cohesion N-acetyltransferase 2
NW_004454200.1	XM_014789841.1	18301104	T	G	0.875	1	1	missense	ADAMDEC1	ADAM-like, decysin 1
NW_004454202.1	XM_004433774.2	13688008	T	C	0.875	1	1	missense	CHGB	Chromogranin B (secretogranin 1)
NW_004454213.1	XM_004436199.2	5716823	C	T	0.875	1	1	missense	SEMA4A	Sema domain, immunoglobulin domain (Ig), transmembrane domain (TM) and short cytoplasmic domain, (semaphorin) 4A
NW_004454216.1	XM_004436573.2	7511301	G	A	0.875	1	1	missense	KIAA2018	Upstream transcription factor family member 3
NW_004454216.1	XM_014792189.1	8877123	G	A	0.875	1	1	missense	TMPRSS7	Transmembrane protease serine
NW_004454221.1	XM_004437068.2	5760668	C	T	0.875	1	1	missense	CDH13	Cadherin domain
NW_004454224.1	XM_014793131.1	4022667	T	C	0.875	1	1	missense	OSBP	Oxysterol-binding protein
NW_004454225.1	XM_004437987.2	7932415	C	T	0.875	1	1	missense	TTC38	tetratricopeptide repeat
NW_004454225.1	XM_014793351.1	11309749	G	C	0.875	1	1	missense	IL17REL	receptor E-like
NW_004454230.1	XM_014793985.1	1581603	T	C	0.875	1	1	missense	A2ML1	Alpha-2-macroglobulin-like protein 1
NW_004454233.1	XM_014794363.1	9533444	A	G	0.875	1	1	missense	ZNF814	zinc finger protein
NW_004454239.1	XM_014794783.1	779771	C	G	0.875	1	1	missense		Zinc finger protein 383
NW_004454247.1	XM_014795373.1	1392680	A	G	0.875	1	1	missense	SLC22A1	solute carrier family 22
NW_004454252.1	XM_014795509.1	69683	G	A	0.875	1	1	missense	SHROOM2	Shroom family member 2
NW_004454254.1	XM_014795613.1	39426	A	G	0.875	1	1	missense	PTCD1	Pentatricopeptide repeat-containing protein 1
NW_004454268.1	XM_014796359.1	3148590	G	C	0.875	1	1	missense	CCDC136	acrosome assembly
NW_004454287.1	XM_014796907.1	434951	A	G	0.875	1	1	missense
NW_004454291.1	XM_004442897.2	78389	T	G	0.875	1	1	missense	ZNF394	Zinc finger protein 394
NW_004454156.1	XM_004418346.2	56056487	T	G	0.8125	1	1	missense	CCKBR	Gastrin cholecystokinin type B receptor
NW_004454157.1	XM_014787503.1	59616832	T	G	0.8125	1	1	missense	AASDH	acyl-CoA synthetase family member 4
NW_004454158.1	XM_004419366.2	16305371	A	G	0.8125	1	1	missense	ACKR4	Atypical chemokine receptor 4
NW_004454160.1	XM_004421112.1	29135721	C	A	0.8125	1	1	missense	FREM3	FRAS1 related extracellular matrix 3
NW_004454160.1	XM_004421112.1	29136643	G	C	0.8125	1	1	missense	FREM3	FRAS1 related extracellular matrix 3
NW_004454161.1	XM_014780461.1	9101434	T	G	0.8125	1	1	missense	IRF9	Interferon regulatory factor 9
NW_004454163.1	XM_004422539.2	20152720	C	G	0.8125	1	1	missense		finger protein 1
NW_004454164.1	XM_014781647.1	30869784	T	C	0.8125	1	1	missense	MIER3	Mesoderm induction early response
NW_004454165.1	XM_014781822.1	28313922	T	C	0.8125	1	1	missense	DZIP1	Zinc finger protein
NW_004454170.1	XM_014783305.1	4751136	A	G	0.8125	1	1	missense		Domain abundant in complement control proteins; SUSHI repeat; short complement-like repeat (SCR)
NW_004454172.1	XM_004425601.2	9976411	A	G	0.8125	1	1	missense	AADACL3	Arylacetamide deacetylase-like 3
NW_004454172.1	XM_004426095.2	9996517	A	G	0.8125	1	1	missense	C1orf158	Chromosome 1 open reading frame 158
NW_004454178.1	XM_004427627.2	13126217	G	T	0.8125	1	1	missense	SCG2	Granin (chromogranin or secretogranin)
NW_004454180.1	XM_004428229.1	5001251	C	T	0.8125	1	1	missense	XIRP2	Xin actin-binding repeat-containing protein
NW_004454180.1	XM_004428229.1	5003438	T	C	0.8125	1	1	missense	XIRP2	Xin actin-binding repeat-containing protein
NW_004454180.1	XM_004428229.1	5007522	T	G	0.8125	1	1	missense	XIRP2	Xin actin-binding repeat-containing protein
NW_004454180.1	XM_014785918.1	12122460	A	T	0.8125	1	1	missense	BAZ2B	Bromodomain adjacent to zinc finger domain
NW_004454182.1	XM_004428772.1	9671832	A	T	0.8125	1	1	missense	MTNR1A	Melatonin receptor
NW_004454185.1	XM_014787138.1	18078094	G	A	0.8125	1	1	missense	WDR66	WD repeat-containing protein 66
NW_004454187.1	XM_004430768.2	3654120	A	G	0.8125	1	1	missense	PAXIP1	Regulator of Ty1 transposition protein 107 BRCT domain
NW_004454187.1	XM_014787601.1	5940336	A	G	0.8125	1	1	missense	KMT2C	Lysine (K)-specific methyltransferase 2C
NW_004454187.1	XM_004430678.2	13384860	C	T	0.8125	1	1	missense	EPHB6	Ephrin type-B receptor 6
NW_004454189.1	XM_004431086.2	15775057	A	C	0.8125	1	1	missense	FER1L6	Fer-1-like family member 6
NW_004454190.1	XM_004431208.2	11735719	A	C	0.8125	1	1	missense	FBXO43	F-box only protein 43
NW_004454190.1	XM_004431208.2	11736553	A	T	0.8125	1	1	missense	FBXO43	F-box only protein 43
NW_004454195.1	XM_004432117.2	12687118	A	C	0.8125	1	1	missense	EDN1	Endothelin-1
NW_004454197.1	XM_014788962.1	8815195	G	A	0.8125	1	1	missense	RASSF4	Ras association (RalGDS AF-6) domain family member 4
NW_004454198.1	XM_004432814.2	15067341	G	A	0.8125	1	1	missense	MGAT5B	Mannosyl (alpha-1,6-)-glycoprotein beta-1,6-N-acetyl-glucosaminyltransferase, isozyme B
NW_004454200.1	XM_004433553.2	15518413	T	G	0.8125	1	1	missense	STMN4	Stathmin-like 4
NW_004454203.1	XM_004433892.2	147474	G	C	0.8125	1	1	missense	OR51M1	Olfactory receptor
NW_004454204.1	XM_014790480.1	1923326	C	T	0.8125	1	1	missense	ZNF177	Zinc finger protein
NW_004454209.1	XM_004435481.2	15489451	G	T	0.8125	1	1	missense	KLHL42	Kelch-like family member 42
NW_004454212.1	XM_014791595.1	7195675	T	C	0.8125	1	1	missense	LONRF2	LON peptidase N-terminal domain and RING finger
NW_004454214.1	XM_004436351.1	1799814	T	G	0.8125	1	1	missense	ATP5S	ATP biosynthetic process
NW_004454221.1	XM_014792655.1	4935687	A	G	0.8125	1	1	missense	USP10	ubiquitin
NW_004454221.1	XM_014792603.1	11421708	T	C	0.8125	1	1	missense		Tissue inhibitor of metalloproteinase family.
NW_004454224.1	XM_004437399.2	2707319	T	C	0.8125	1	1	missense	LPXN	Leupaxin
NW_004454225.1	XM_004438038.2	5612908	T	C	0.8125	1	1	missense	EFCAB6	EF-hand calcium-binding domain-containing protein
NW_004454231.1	XM_004438850.2	428679	T	C	0.8125	1	1	missense	PAOX	Peroxisomal N(1)-acetyl-spermine spermidine oxidase
NW_004454232.1	XM_004438988.2	5687015	A	G	0.8125	1	1	missense	ASPM	Abnormal spindle-like microcephaly-associated protein homolog
NW_004454234.1	XM_004439271.2	691174	T	C	0.8125	1	1	missense	PNPLA8	phospholipase domain containing 8
NW_004454263.1	XM_014796080.1	195471	G	T	0.8125	1	1	missense		WD repeat-containing protein 87-like
NW_004454263.1	XM_014796080.1	197132	T	C	0.8125	1	1	missense		WD repeat-containing protein 87-like
NW_004454282.1	XM_014796746.1	1312968	T	A	0.8125	1	1	missense	IL5RA	Interleukin-5 receptor subunit alpha
NW_004454284.1	XM_004442480.2	1677388	A	G	0.8125	1	1	missense	ASXL1	Polycomb group protein ASXL1
NW_004454341.1	XM_004443743.1	287814	G	T	0.8125	1	1	missense	OR51Q1	Olfactory receptor
NW_004454156.1	XM_014791444.1	55835253	C	T	0.75	1	1	missense	OR52E5	Olfactory receptor
NW_004454156.1	XM_004418338.2	55847294	G	A	0.75	1	1	missense	OR52E4	Olfactory receptor
NW_004454156.1	XM_014783543.1	69325585	A	G	0.75	1	1	missense	PRMT3	Protein arginine N-methyltransferase 3
NW_004454157.1	XM_004419059.2	56075157	G	A	0.75	1	1	missense	LRRC66	Leucine-rich repeat-containing protein 66
NW_004454157.1	XM_004419059.2	56078687	C	G	0.75	1	1	missense	LRRC66	Leucine-rich repeat-containing protein 66
NW_004454158.1	XM_004419288.2	8001403	A	G	0.75	1	1	missense	ATR	ATR serine threonine kinase
NW_004454160.1	XM_014780121.1	9422985	T	C	0.75	1	1	missense	CHI3L2	Chitinase 3-like 2
NW_004454160.1	XM_004420881.2	30060613	A	G	0.75	1	1	missense	OTUD4	OTU deubiquitinase 4
NW_004454161.1	XM_004421424.2	23647976	C	T	0.75	1	1	missense	DNAJC17	homolog, subfamily C, member 17
NW_004454161.1	XM_004421663.2	42850399	C	G	0.75	1	1	missense	LACTB	Serine beta-lactamase-like protein LACTB, mitochondrial
NW_004454162.1	XM_014781152.1	31980083	T	C	0.75	1	1	missense	MICAL1	Microtubule associated monooxygenase, calponin and LIM domain containing 1
NW_004454162.1	XM_004422329.2	52359556	A	C	0.75	1	1	missense	TAAR1	receptor 1
NW_004454162.1	XM_014781059.1	54481608	C	A	0.75	1	1	missense	MYB	Transcriptional activator Myb
NW_004454164.1	XM_014781565.1	13803646	T	C	0.75	1	1	missense	ZFR	zinc finger
NW_004454164.1	XM_014781565.1	13803726	G	A	0.75	1	1	missense	ZFR	zinc finger
NW_004454164.1	XM_014781690.1	42357753	G	A	0.75	1	1	missense	SH3BP5L	SH3 domain-binding protein 5-like
NW_004454168.1	XM_004424434.2	14760257	T	C	0.75	1	1	missense	IL17F	Interleukin 17F
NW_004454173.1	XM_014784448.1	23064481	A	C	0.75	1	1	missense	SAMD15	sterile alpha motif
NW_004454173.1	XM_004426400.2	23088792	T	C	0.75	1	1	missense	NOXRED1	NADP-dependent oxidoreductase
NW_004454174.1	XM_004426496.2	3974946	G	T	0.75	1	1	missense	PCDH18	Cadherin-like
NW_004454175.1	XM_004426723.2	14518732	A	G	0.75	1	1	missense	WDR75	WD repeat-containing protein 75
NW_004454175.1	XM_014784744.1	25878091	G	A	0.75	1	1	missense	CDK15	Cyclin-dependent kinase 15
NW_004454177.1	XM_004427422.2	25303279	T	G	0.75	1	1	missense	CEP57	Centrosomal protein
NW_004454177.1	XM_004427437.2	26580449	A	G	0.75	1	1	missense	GPR83	G-protein coupled receptor
NW_004454178.1	XM_004427732.2	25580252	G	T	0.75	1	1	missense	TRAF3IP1	TNF receptor-associated factor 3 interacting protein 1
NW_004454178.1	XM_004427732.2	25580253	A	T	0.75	1	1	missense	TRAF3IP1	TNF receptor-associated factor 3 interacting protein 1
NW_004454180.1	XM_004428311.2	16305543	A	G	0.75	1	1	missense	SECISBP2	SECIS binding protein 2
NW_004454182.1	XM_004428766.2	9332710	A	G	0.75	1	1	missense	TLR3	toll-like receptor 3
NW_004454182.1	XM_004428767.2	9392860	G	A	0.75	1	1	missense	FAM149A	Family with sequence similarity 149, member A
NW_004454185.1	XM_014787093.1	15088170	T	C	0.75	1	1	missense	OAS2	2'-5'-oligoadenylate synthetase 1, domain 2, C-terminus
NW_004454185.1	XM_014787093.1	15088200	C	G	0.75	1	1	missense	OAS2	2'-5'-oligoadenylate synthetase 1, domain 2, C-terminus
NW_004454188.1	XM_014787910.1	21717000	C	G	0.75	1	1	missense	MTTP	Microsomal triglyceride transfer protein
NW_004454188.1	XM_014787910.1	21717039	A	G	0.75	1	1	missense	MTTP	Microsomal triglyceride transfer protein
NW_004454189.1	XM_004431131.1	1217510	A	G	0.75	1	1	missense	MROH5	Maestro heat-like repeat family member 5
NW_004454191.1	XM_014788221.1	1400959	A	G	0.75	1	1	missense	PCLO	Protein kinase C conserved region 2 (CalB)
NW_004454194.1	XM_004432001.1	21212922	A	G	0.75	1	1	missense	TMC3	Transmembrane channel-like
NW_004454202.1	XM_014790112.1	15853465	A	G	0.75	1	1	missense	C20orf194	Chromosome 20 open reading frame 194
NW_004454205.1	XM_004434844.2	17409071	T	C	0.75	1	1	missense	HEATR6	HEAT repeat containing 6
NW_004454210.1	XM_004435570.2	3033187	T	C	0.75	1	1	missense	ADD2	Class II Aldolase and Adducin N-terminal domain
NW_004454212.1	XM_014791709.1	15147510	A	G	0.75	1	1	missense	RANBP2	RAN binding protein 2
NW_004454225.1	XM_004437838.2	57134	G	T	0.75	1	1	missense	GCAT	2-amino-3-ketobutyrate coenzyme A ligase
NW_004454225.1	XM_014793338.1	3271822	G	T	0.75	1	1	missense	C22orf46	Chromosome 22 open reading frame 46
NW_004454233.1	XM_014794203.1	5238495	A	G	0.75	1	1	missense	NLRP2	NACHT, LRR and PYD domains-containing protein
NW_004454233.1	XM_014794389.1	10126675	A	G	0.75	1	1	missense	ZNF329	Zinc finger protein 329
NW_004454243.1	XM_014795025.1	6711444	T	C	0.75	1	1	missense	MTRR	reductase
NW_004454251.1	XM_004440734.2	5124229	T	G	0.75	1	1	missense	NRIP1	Nuclear receptor interacting protein 1
NW_004454257.1	XM_014795730.1	916690	C	G	0.75	1	1	missense	MUC2	von Willebrand factor (vWF) type C domain
NW_004454261.1	XM_014795933.1	306763	G	A	0.75	1	1	missense	C3	C3 plays a central role in the activation of the complement system. Its processing by C3 convertase is the central reaction in both classical and alternative complement pathways. After activation C3b can bind covalently, via its reactive thioester, to cell surface carbohydrates or immune aggregates (By similarity)
NW_004454268.1	XM_014796357.1	24782	T	C	0.75	1	1	missense	SLFN5	Schlafen family member 5
NW_004454269.1	XM_004441942.2	2055605	C	T	0.75	1	1	missense	GZF1	GDNF-inducible zinc finger protein 1
NW_004454276.1	XM_014796612.1	444660	T	C	0.75	1	1	missense	PLCH1	Phospholipase C eta 1
NW_004454306.1	XM_014797443.1	619197	T	C	0.75	1	1	missense	WDR27	WD repeat domain 27
NW_004454156.1	XM_004418007.1	24814963	T	G	0.6875	1	1	missense	UHRF1BP1L	UHRF1 binding protein
NW_004454156.1	XM_004418007.1	24839859	T	G	0.6875	1	1	missense	UHRF1BP1L	UHRF1 binding protein
NW_004454156.1	XM_004418007.1	24839958	C	T	0.6875	1	1	missense	UHRF1BP1L	UHRF1 binding protein
NW_004454159.1	XM_004420515.2	7783715	C	T	0.6875	1	1	missense	PROB1	Proline-rich basic protein 1
NW_004454164.1	XM_014781595.1	17703025	T	C	0.6875	1	1	missense	C5orf42	Chromosome 5 open reading frame 42
NW_004454164.1	XM_004422887.2	39900277	C	A	0.6875	1	1	missense	MAST4	Microtubule-associated serine threonine-protein kinase 4
NW_004454168.1	XM_014782884.1	33098623	C	G	0.6875	1	1	missense	TNXB	Fibrinogen beta and gamma chains, C-terminal globular domain
NW_004454171.1	XM_014783647.1	17581762	G	A	0.6875	1	1	missense	TRDMT1	Belongs to the class I-like SAM-binding methyltransferase superfamily. C5-methyltransferase family
NW_004454172.1	XM_004425658.2	15073385	G	A	0.6875	1	1	missense	TMCO4	Transmembrane and coiled-coil domain-containing protein 4
NW_004454174.1	XM_014784498.1	31417235	T	C	0.6875	1	1	missense	CXXC4	CXXC-type zinc finger protein
NW_004454176.1	XM_004427056.2	11759746	T	A	0.6875	1	1	missense	TET1	Methylcytosine dioxygenase
NW_004454177.1	XM_004427363.2	14396137	A	G	0.6875	1	1	missense	EXPH5	Exophilin 5
NW_004454181.1	XM_004428564.2	18124245	A	G	0.6875	1	1	missense	ATP10B	Belongs to the cation transport ATPase (P-type) (TC 3.A.3) family. Type IV subfamily
NW_004454182.1	XM_014786306.1	16831622	A	G	0.6875	1	1	missense	C8orf48	Chromosome 8 open reading frame 48
NW_004454184.1	XM_004429587.2	16489775	A	G	0.6875	1	1	missense	CBR1	15-hydroxyprostaglandin dehydrogenase (NADP+) activity
NW_004454186.1	XM_014787550.1	9161101	G	C	0.6875	1	1	missense	ZNF217	Zinc finger protein 217
NW_004454190.1	XM_004431151.2	2516035	A	G	0.6875	1	1	missense	RIPK2	nucleotide-binding oligomerization domain containing 1 signaling pathway
NW_004454191.1	XM_004431366.2	12863603	C	T	0.6875	1	1	missense	PON3	Serum paraoxonase lactonase 3
NW_004454194.1	XM_004431882.2	3779839	C	A	0.6875	1	1	missense	TARSL2	threonyl-tRNA synthetase-like 2
NW_004454196.1	XM_004432339.2	3534695	A	C	0.6875	1	1	missense	TRMT44	tRNA methyltransferase 44 homolog (S. cerevisiae)
NW_004454196.1	XM_004432271.1	7322962	T	G	0.6875	1	1	missense	OTOP1	Otopetrin 1
NW_004454198.1	XM_014789225.1	13214972	G	A	0.6875	1	1	missense	CD300LF	interleukin-13-mediated signaling pathway
NW_004454198.1	XM_004432828.2	16329384	C	T	0.6875	1	1	missense	DNAH17	heavy chain 17
NW_004454201.1	XM_014789983.1	13527632	A	G	0.6875	1	1	missense	ZC3H13	Zinc finger CCCH-type containing 13
NW_004454201.1	XM_004433645.2	13614583	A	T	0.6875	1	1	missense	CPB2	positive regulation of extracellular matrix constituent secretion
NW_004454203.1	XM_014790156.1	733503	C	G	0.6875	1	1	missense		Serpentine type 7TM GPCR chemoreceptor Srsx
NW_004454203.1	XM_004434123.1	1562367	T	C	0.6875	1	1	missense		Serpentine type 7TM GPCR chemoreceptor Srsx
NW_004454203.1	XM_004434125.1	1629193	C	T	0.6875	1	1	missense		Serpentine type 7TM GPCR chemoreceptor Srsx
NW_004454233.1	XM_004439098.1	6069509	C	T	0.6875	1	1	missense	NLRP9	NLR family pyrin domain containing
NW_004454233.1	XM_004439098.1	6069566	G	A	0.6875	1	1	missense	NLRP9	NLR family pyrin domain containing
NW_004454244.1	XM_004440071.2	2082980	C	G	0.6875	1	1	missense	HTR1F	receptor 1F
NW_004454245.1	XM_014795081.1	5598391	C	T	0.6875	1	1	missense	C19orf68	protein C19orf68 homolog
NW_004454261.1	XM_014795932.1	251730	T	C	0.6875	1	1	missense	C3	Anaphylotoxin-like domain
NW_004454291.1	XM_004442833.2	166757	C	A	0.6875	1	1	missense	ZNF655	Zinc finger protein
NW_004454292.1	XM_004442919.2	2127749	G	A	0.6875	1	1	missense	CLCA4	chloride channel
NW_004454156.1	XM_004418257.2	46503487	G	A	0.625	1	1	missense	OTOF	Otoferlin
NW_004454160.1	XM_004420756.2	13049145	T	G	0.625	1	1	missense	PRMT6	Belongs to the class I-like SAM-binding methyltransferase superfamily. Protein arginine N- methyltransferase family
NW_004454168.1	XM_004424417.2	34690752	T	C	0.625	1	1	missense	GNL1	GTP binding
NW_004454169.1	XM_004424779.2	30835719	T	G	0.625	1	1	missense	BCHE	Esterase with broad substrate specificity. Contributes to the inactivation of the neurotransmitter acetylcholine. Can degrade neurotoxic organophosphate esters (By similarity)
NW_004454170.1	XM_004425134.2	33342533	G	A	0.625	1	1	missense	PIK3C2B	Phosphatidylinositol-4-phosphate 3-kinase, catalytic subunit type 2 beta
NW_004454174.1	XM_004426604.1	29885857	A	C	0.625	1	1	missense	GIMD1	GIMAP family P-loop NTPase domain containing 1
NW_004454176.1	XM_014784779.1	22191395	T	G	0.625	1	1	missense	DNAH5	heavy chain 5
NW_004454181.1	XM_004428564.2	18063082	A	G	0.625	1	1	missense	ATP10B	Belongs to the cation transport ATPase (P-type) (TC 3.A.3) family. Type IV subfamily
NW_004454183.1	XM_004429370.2	21882039	T	A	0.625	1	1	missense	WIF1	WNT inhibitory factor 1
NW_004454185.1	XM_004430053.2	19199971	A	G	0.625	1	1	missense	SETD8	Methyltransferase
NW_004454189.1	XM_004431131.1	1190275	G	C	0.625	1	1	missense	MROH5	Maestro heat-like repeat family member 5
NW_004454191.1	XM_004431411.2	23391843	A	G	0.625	1	1	missense	LRRC72	Leucine-rich repeat-containing protein 72
NW_004454194.1	XM_004431941.2	17083429	G	A	0.625	1	1	missense	RHCG	Ammonium transporter Rh type
NW_004454196.1	XM_014788895.1	14141399	T	C	0.625	1	1	missense	FAM184B	Family with sequence similarity 184, A and B
NW_004454198.1	XM_004432697.2	8384767	G	A	0.625	1	1	missense	ABCA9	ATP-binding cassette sub-family A
NW_004454198.1	XM_004432697.2	8404502	G	A	0.625	1	1	missense	ABCA9	ATP-binding cassette sub-family A
NW_004454199.1	XM_004433421.2	10142581	T	G	0.625	1	1	missense	ODF4	Outer dense fiber of sperm tails 4
NW_004454203.1	XM_014790160.1	812612	G	A	0.625	1	1	missense	Olfr607	Olfactory receptor
NW_004454203.1	XM_004434009.2	6447984	A	G	0.625	1	1	missense	SERPINH1	Belongs to the serpin family
NW_004454205.1	XM_004434692.2	6424182	T	C	0.625	1	1	missense	CACNA1G	Calcium channel, voltage-dependent, T type, alpha 1G subunit
NW_004454219.1	XM_014792377.1	1386593	C	T	0.625	1	1	missense	SLC24A2	Sodium potassium calcium exchanger
NW_004454236.1	XM_004439564.2	3274366	C	A	0.625	1	1	missense	ADCK3	quinone biosynthetic process
NW_004454263.1	XM_014796186.1	700102	G	A	0.625	1	1	missense	RASGRP4	RAS guanyl releasing protein 4
NW_004454267.1	XM_014796333.1	625917	C	T	0.625	1	1	missense	CCP110	Centriolar coiled-coil protein
NW_004454267.1	XM_014796322.1	672128	T	C	0.625	1	1	missense	TMC5	Transmembrane channel-like
NW_004454287.1	XM_014796920.1	531690	G	A	0.625	1	1	missense	ZNF266	DNA-binding transcription factor activity
NW_004454157.1	XM_004418745.1	6065812	A	G	0.5625	1	1	missense	TAS2R16	Taste receptor, type 2, member
NW_004454160.1	XM_014780327.1	57107704	G	C	0.5625	1	1	missense	MC5R	Melanocortin 5 receptor
NW_004454166.1	XM_014781916.1	15254295	A	C	0.5625	1	1	missense	SUSD1	Sushi domain-containing protein
NW_004454168.1	XM_014782571.1	32466045	C	A	0.5625	1	1	missense	Btnl1	butyrophilin-like protein
NW_004454168.1	XM_014782571.1	32467216	T	C	0.5625	1	1	missense	Btnl1	butyrophilin-like protein
NW_004454169.1	XM_014783000.1	2204291	G	A	0.5625	1	1	missense	HEG1	Heart development protein with
NW_004454169.1	XM_014783000.1	2209110	G	C	0.5625	1	1	missense	HEG1	Heart development protein with
NW_004454183.1	XM_004429376.2	22919028	G	A	0.5625	1	1	missense	IRAK3	Interleukin-1 receptor-associated kinase 3
NW_004454185.1	XM_014787093.1	15084528	C	T	0.5625	1	1	missense	OAS2	2'-5'-oligoadenylate synthetase 1, domain 2, C-terminus
NW_004454197.1	XM_014788932.1	895637	G	A	0.5625	1	1	missense	DISC1	Disrupted in schizophrenia 1
NW_004454197.1	XM_004432376.2	2397755	T	G	0.5625	1	1	missense	PCNXL2	2 (Drosophila)
NW_004454200.1	XM_014789930.1	17203556	G	C	0.5625	1	1	missense	CDCA2	Cell division cycle associated 2
NW_004454209.1	XM_004435368.2	489373	A	G	0.5625	1	1	missense	YBX3	Y-box-binding protein 3
NW_004454212.1	XM_014791572.1	2591205	G	A	0.5625	1	1	missense	BUB1	mitotic checkpoint serine
NW_004454224.1	XM_014792867.1	5178464	C	G	0.5625	1	1	missense	TMEM132A	Transmembrane protein 132A
NW_004454233.1	XM_004439160.1	2838427	G	A	0.5625	1	1	missense		Vomeronasal organ pheromone receptor family, V1R
NW_004454236.1	XM_004439583.2	7178073	T	C	0.5625	1	1	missense	EXO1	Exonuclease 1
NW_004454247.1	XM_004440553.2	6924155	G	A	0.5625	1	1	missense	CCR6	C-C motif chemokine receptor 6
NW_004454304.1	XM_014797419.1	846196	A	C	0.5625	1	1	missense
NW_004454174.1	XM_014784604.1	28573369	C	G	0.5	1	1	missense	CYP2U1	cytochrome P450
NW_004454176.1	XM_004427098.2	18539039	G	C	0.5	1	1	missense	RHOBTB1	BTB domain containing 1
NW_004454178.1	XM_014785507.1	16310729	G	A	0.5	1	1	missense
NW_004454178.1	XM_014785507.1	16313547	G	A	0.5	1	1	missense
NW_004454181.1	XM_004428548.2	11298904	G	T	0.5	1	1	missense	RARS	Arginyl-tRNA synthetase
NW_004454183.1	XM_014786766.1	6792567	A	T	0.5	1	1	missense	C12orf54	Domain of unknown function (DUF4681)
NW_004454185.1	XM_014787226.1	9864303	A	G	0.5	1	1	missense	CCDC60	Coiled-coil domain-containing protein 60
NW_004454185.1	XM_014787234.1	16067414	G	C	0.5	1	1	missense		Disintegrin and metalloproteinase domain-containing protein 1a-like
NW_004454188.1	XM_014787921.1	6823885	T	C	0.5	1	1	missense	SEC31A	SEC31 homolog A, COPII coat complex component
NW_004454192.1	XM_014788363.1	22268333	T	C	0.5	1	1	missense	COL24A1	Collagen, type XXIV, alpha 1
NW_004454234.1	XM_004439326.2	6459048	G	T	0.5	1	1	missense	PHTF2	homeodomain transcription factor 2
NW_004454255.1	XM_014795678.1	3473159	A	G	0.5	1	1	missense	SHPRH	SNF2 histone linker PHD RING helicase
NW_004454288.1	XM_004442701.1	1596566	T	C	0.5	1	1	missense	COG7	Conserved oligomeric Golgi complex subunit 7
NW_004454156.1	XM_004418272.2	47641852	T	C	0.4375	1	1	missense	EFR3B	EFR3 homolog B
NW_004454158.1	XM_004419948.2	22496286	T	C	0.4375	1	1	missense	PP2D1	protein phosphatase 2C-like domain-containing protein 1
NW_004454159.1	XM_014794187.1	44878394	G	A	0.4375	1	1	missense	FAM81B	Family with sequence similarity 81 member B
NW_004454169.1	XM_014783123.1	14484372	A	G	0.4375	1	1	missense	THPO	thrombopoietin
NW_004454174.1	XM_014784490.1	19174936	G	A	0.4375	1	1	missense	FABP2	Belongs to the calycin superfamily. Fatty-acid binding protein (FABP) family
NW_004454174.1	XM_014784554.1	19595820	C	T	0.4375	1	1	missense	SEC24D	Sec23/Sec24 helical domain
NW_004454175.1	XM_014784713.1	24124103	A	G	0.4375	1	1	missense	SPATS2L	Spermatogenesis associated serine rich 2 like
NW_004454178.1	XM_004427594.2	9458325	T	C	0.4375	1	1	missense	RESP18	regulated endocrine-specific protein 18
NW_004454183.1	XM_004429496.2	26007634	T	A	0.4375	1	1	missense	MYRFL	Myelin regulatory factor-like
NW_004454196.1	XM_004432274.2	7881521	T	C	0.4375	1	1	missense	ZNF518B	Zinc finger protein 518B
NW_004454197.1	XM_014788983.1	11185804	T	C	0.4375	1	1	missense	ZNF334	zinc finger protein
NW_004454204.1	XM_014790436.1	1572007	T	C	0.4375	1	1	missense		Olfactory receptor
NW_004454233.1	XM_014794351.1	6890531	A	G	0.4375	1	1	missense
NW_004454236.1	XM_004439597.2	1728667	A	G	0.4375	1	1	missense	DNAH14	heavy chain 14
NW_004454245.1	XM_014795105.1	8072155	G	C	0.4375	1	1	missense	KLK10	Trypsin-like serine protease
NW_004454266.1	XM_004441773.2	4138255	G	T	0.4375	1	1	missense	POM121L2	POM121 transmembrane nucleoporin-like 2
NW_004454266.1	XM_004441773.2	4140063	T	C	0.4375	1	1	missense	POM121L2	POM121 transmembrane nucleoporin-like 2
NW_004454284.1	XM_014796797.1	1311036	A	G	0.4375	1	1	missense	EFCAB8	WD repeat-containing protein on Y
NW_004454166.1	XM_014781923.1	17912755	C	T	0.375	1	1	missense	TNC	Fibrinogen-related domains (FReDs)
NW_004454170.1	XM_014783252.1	18196930	C	T	0.375	1	1	missense	KIAA1614	kiaa1614
NW_004454171.1	XM_014783602.1	10694064	T	C	0.375	1	1	missense	THNSL1	Threonine synthase-like 1
NW_004454171.1	XM_004425292.2	10726613	G	A	0.375	1	1	missense	ENKUR	Enkurin, TRPC channel interacting protein
NW_004454174.1	XM_014784554.1	19595895	G	C	0.375	1	1	missense	SEC24D	Sec23/Sec24 helical domain
NW_004454199.1	XM_014789485.1	3622496	T	C	0.375	1	1	missense	SLC47A1	monovalent cation:proton antiporter activity
NW_004454208.1	XM_014791222.1	4833257	C	T	0.375	1	1	missense	SPATA13	Guanine nucleotide exchange factor for Rho/Rac/Cdc42-like GTPases
NW_004454214.1	XM_004436426.2	5950428	T	C	0.375	1	1	missense	FANCM	Fanconi anemia, complementation group M
NW_004454233.1	XM_014794383.1	9622131	A	G	0.375	1	1	missense	ZNF814	Zinc finger protein
NW_004454235.1	XM_004439353.2	1746779	G	A	0.375	1	1	missense	NSMCE1	non-SMC element 1 homolog (S. cerevisiae)
NW_004454294.1	XM_014797196.1	1553406	A	T	0.375	1	1	missense	VWA3A	Von Willebrand factor A
NW_004454156.1	XM_004418151.2	40218051	T	C	0.3125	1	1	missense	LTBP1	Latent-transforming growth factor beta-binding protein
NW_004454164.1	XM_014781569.1	14787337	T	C	0.3125	1	1	missense	ADAMTS12	A disintegrin and metalloproteinase with thrombospondin motifs
NW_004454176.1	XM_004427149.2	31253824	A	G	0.3125	1	1	missense	SLC10A5	Solute carrier family 10 member 5
NW_004454180.1	XM_014785939.1	12309129	C	T	0.3125	1	1	missense	TANC1	Tetratricopeptide repeat, ankyrin repeat and coiled-coil containing 1
NW_004454188.1	XM_014787883.1	12035102	G	C	0.3125	1	1	missense	FAM13A	Family with sequence similarity 13 member A
NW_004454214.1	XM_004436363.2	5872134	A	G	0.3125	1	1	missense	MIS18BP1	MIS18 binding protein 1
NW_004454214.1	XM_004436426.2	5950526	G	A	0.3125	1	1	missense	FANCM	Fanconi anemia, complementation group M
NW_004454214.1	XM_004436426.2	5950527	A	C	0.3125	1	1	missense	FANCM	Fanconi anemia, complementation group M
NW_004454229.1	XM_004438562.2	5127571	T	G	0.3125	1	1	missense	COA7	Cytochrome c oxidase assembly factor
NW_004454239.1	XM_004439811.2	2482569	C	G	0.3125	1	1	missense	FFAR2	Free fatty acid receptor
NW_004454239.1	XM_004439785.2	5194969	A	G	0.3125	1	1	missense	SLC7A9	amino acid transporter
NW_004454239.1	XM_014794741.1	5229828	C	T	0.3125	1	1	missense	TDRD12	Tudor domain-containing protein 12
NW_004454239.1	XM_014794741.1	5234866	T	G	0.3125	1	1	missense	TDRD12	Tudor domain-containing protein 12
NW_004454239.1	XM_014794741.1	5245894	G	A	0.3125	1	1	missense	TDRD12	Tudor domain-containing protein 12
NW_004454159.1	XM_004420104.2	7468667	T	C	0.25	1	1	missense	PSD2	and SEC7
NW_004454167.1	XM_014782422.1	2919697	A	G	0.25	1	1	missense	NEB	Nebulin repeat
NW_004454169.1	XM_004424785.1	34406619	T	G	0.25	1	1	missense	OTOL1	Otolin 1
NW_004454176.1	XM_014784779.1	22193246	A	G	0.25	1	1	missense	DNAH5	heavy chain 5
NW_004454191.1	XM_004431332.2	9925470	T	G	0.25	1	1	missense	AKAP9	anchor protein 9
NW_004454198.1	XM_004432948.2	17405361	G	C	0.25	1	1	missense	CBX2	Chromobox protein homolog 2
NW_004454205.1	XM_004434765.2	12764678	G	C	0.25	1	1	missense	MKS1	Meckel syndrome type 1
NW_004454224.1	XM_014792834.1	886948	G	A	0.25	1	1	missense	TNKS1BP1	Tankyrase 1 binding protein 1
NW_004454276.1	XM_014796588.1	3276533	T	C	0.25	1	1	missense	SUCNR1	Succinate receptor 1
NW_004454290.1	XM_004442758.1	1028566	G	A	0.25	1	1	missense	CADM3	Cell adhesion molecule 3
NW_004454159.1	XM_004420036.2	2281983	C	A	0.1875	1	1	missense	GRXCR2	Glutaredoxin domain-containing cysteine-rich protein 2
NW_004454159.1	XM_014794137.1	32153355	A	G	0.1875	1	1	missense	TMEM232	Transmembrane protein 232
NW_004454288.1	XM_004442708.2	2342144	T	C	0.1875	1	1	missense	OTOA	Otoancorin
NW_004454321.1	XM_014797728.1	517125	A	C	0.1875	1	1	missense	AKAP8	anchor protein 8
NW_004454171.1	XM_014783655.1	20752580	T	C	0.125	1	1	missense	BEND7	BEN
NW_004454175.1	XM_004426796.2	25722697	C	T	0.125	1	1	missense	TMEM237	transmembrane protein 237
NW_004454156.1	XM_004418331.2	55414072	T	A	0.0625	1	1	missense	OR52N2	Olfactory receptor
NW_004454156.1	XM_004418331.2	55414313	C	T	0.0625	1	1	missense	OR52N2	Olfactory receptor
NW_004454171.1	XM_004425394.2	27814130	C	T	0.0625	1	1	missense	FAM208B	Family with sequence similarity 208 member B
NW_004454171.1	XM_004425394.2	27814234	T	C	0.0625	1	1	missense	FAM208B	Family with sequence similarity 208 member B
NW_004454205.1	XM_004434765.2	12769060	C	T	0.0625	1	1	missense	MKS1	Meckel syndrome type 1
NW_004454225.1	XM_014793338.1	3275531	G	A	0.0625	1	1	missense	C22orf46	Chromosome 22 open reading frame 46
NW_004454159.1	XM_014793856.1	6060514	C	T	0	1	1	missense	PCDHGA5	protocadherin
NW_004454159.1	XM_014795151.1	6078570	T	G	0	1	1	missense	PCDHGA3	protocadherin
NW_004454159.1	XM_014795601.1	8650506	C	T	0	1	1	missense	KDM3B	demethylase 3B
NW_004454172.1	XM_014783758.1	26353260	T	C	0	1	1	missense	CSMD2	CUB and sushi
NW_004454188.1	XM_004430933.1	11024166	A	G	0	1	1	missense	DSPP	Dentin sialophosphoprotein
NW_004454188.1	XM_004430933.1	11024527	G	C	0	1	1	missense	DSPP	Dentin sialophosphoprotein
NW_004454197.1	XM_014788962.1	8815193	T	C	0	1	1	missense	RASSF4	Ras association (RalGDS AF-6) domain family member 4
NW_004454198.1	XM_014789409.1	14536259	G	T	0	1	1	missense	UBALD2	UBA-like domain-containing protein 2
NW_004454225.1	XM_014793338.1	3275897	C	T	0	1	1	missense	C22orf46	Chromosome 22 open reading frame 46
NW_004454225.1	XM_014793338.1	3276814	C	G	0	1	1	missense	C22orf46	Chromosome 22 open reading frame 46
NW_004454230.1	XM_014793930.1	2688955	T	C	1	0.833333	1	missense	CD163L1	CD163 molecule-like 1
NW_004454230.1	XM_014793930.1	2692499	G	T	1	0.833333	1	missense	CD163L1	CD163 molecule-like 1
NW_004454231.1	XM_004438913.2	691126	G	A	1	0.833333	1	missense	KNDC1	cerebellar granular layer formation
NW_004454160.1	XM_004420602.2	3315369	G	A	0.9375	0.833333	1	missense	SPAG17	antigen 17
NW_004454163.1	XM_004422642.2	41261112	A	G	0.9375	0.833333	1	missense	ZNF407	Zinc finger protein 407
NW_004454173.1	XM_004426333.2	19529485	C	T	0.9375	0.833333	1	missense	ACOT2	thioesterase 2
NW_004454173.1	XM_014784396.1	19852660	G	A	0.9375	0.833333	1	missense	FAM161B	Family with sequence similarity 161 member B
NW_004454199.1	XM_014789488.1	3925321	G	C	0.9375	0.833333	1	missense	FBXW10	F-box WD repeat-containing protein
NW_004454201.1	XM_014789958.1	10169584	G	A	0.9375	0.833333	1	missense	AKAP11	anchor protein 11
NW_004454225.1	XM_004438040.2	6688328	T	C	0.9375	0.833333	1	missense	PHF21B	PHD finger protein 21B
NW_004454297.1	XM_014797234.1	1119138	T	C	0.9375	0.833333	1	missense	EPPK1	Plectin repeat
NW_004454172.1	XM_014783885.1	11669366	G	A	0.875	0.833333	1	missense	FHAD1	phosphopeptide binding domain 1
NW_004454187.1	XM_014787763.1	7651835	G	C	0.875	0.833333	1	missense	ZNF775	Zinc finger protein 775
NW_004454214.1	XM_014792095.1	1438222	G	A	0.875	0.833333	1	missense	NIN	Ninein (GSK3B interacting protein)
NW_004454252.1	XM_004440762.1	17879	A	C	0.875	0.833333	1	missense		Spermatogenesis associated multipass transmembrane protein
NW_004454252.1	XM_004440762.1	17889	A	C	0.875	0.833333	1	missense		Spermatogenesis associated multipass transmembrane protein
NW_004454252.1	XM_014795509.1	103725	T	G	0.875	0.833333	1	missense	SHROOM2	Shroom family member 2
NW_004454252.1	XM_004440765.2	1278940	G	A	0.875	0.833333	1	missense	KAL1	Four-disulfide core domains
NW_004454252.1	XM_004440753.2	5227136	A	T	0.875	0.833333	1	missense	MXRA5	associated 5
NW_004454252.1	XM_004440753.2	5227233	C	T	0.875	0.833333	1	missense	MXRA5	associated 5
NW_004454187.1	XM_004430632.2	7788643	T	A	0.8125	0.833333	1	missense	SSPO	SCO-spondin
NW_004454187.1	XM_004430632.2	7789419	C	G	0.8125	0.833333	1	missense	SSPO	SCO-spondin
NW_004454187.1	XM_004430632.2	7789493	C	T	0.8125	0.833333	1	missense	SSPO	SCO-spondin
NW_004454200.1	XM_004433480.2	4663310	A	G	0.8125	0.833333	1	missense	CBR4	Carbonyl reductase
NW_004454211.1	XM_014791514.1	5759774	A	G	0.8125	0.833333	1	missense	RP1	deleted 1 base in 1 codon
NW_004454211.1	XM_014791538.1	5900265	G	A	0.8125	0.833333	1	missense		Lipoxygenase homology 2 (beta barrel) domain
NW_004454221.1	XM_014792599.1	1771774	T	C	0.8125	0.833333	1	missense	ZNF469	Zinc finger protein 469
NW_004454301.1	XM_014797387.1	1489904	C	T	0.8125	0.833333	1	missense	ATG7	Autophagy related 7
NW_004454157.1	XM_004418924.1	30682876	C	T	0.75	0.833333	1	missense	NUPL2	nucleoporin like 2
NW_004454162.1	XM_014781049.1	37756557	G	C	0.75	0.833333	1	missense	TSPYL1	Belongs to the nucleosome assembly protein (NAP) family
NW_004454173.1	XM_004426191.2	4915886	G	A	0.75	0.833333	1	missense	AP5M1	protein complex 5 mu 1 subunit
NW_004454177.1	XM_014785239.1	26223449	T	C	0.75	0.833333	1	missense	AMOTL1	Angiomotin like 1
NW_004454239.1	XM_004439774.2	3629835	T	G	0.75	0.833333	1	missense	ZNF382	Zinc finger protein 382
NW_004454243.1	XM_004440053.2	7688748	G	A	0.75	0.833333	1	missense	SEMA5A	Sema domain, seven thrombospondin repeats (type 1 and type 1-like), transmembrane domain (TM) and short cytoplasmic domain, (semaphorin) 5A
NW_004454294.1	XM_014797194.1	1321633	A	C	0.75	0.833333	1	missense	Abca16	ATP-binding cassette sub-family A
NW_004454158.1	XM_014788354.1	38171558	G	A	0.6875	0.833333	1	missense	SLC22A14	Solute carrier family 22 member 14
NW_004454162.1	XM_014781047.1	31818481	G	A	0.6875	0.833333	1	missense		Coiled-coil domain-containing protein 162-like
NW_004454199.1	XM_014789488.1	3919192	G	C	0.6875	0.833333	1	missense	FBXW10	F-box WD repeat-containing protein
NW_004454203.1	XM_014790181.1	2099853	C	A	0.6875	0.833333	1	missense		Olfactory receptor
NW_004454204.1	XM_014790585.1	16330897	C	G	0.6875	0.833333	1	missense	INF2	Inverted formin, FH2 and WH2 domain containing
NW_004454220.1	XM_014792505.1	9526054	G	T	0.6875	0.833333	1	missense	ACCS	1-aminocyclopropane-1-carboxylate synthase homolog
NW_004454297.1	XM_004443049.2	1327518	G	A	0.6875	0.833333	1	missense	PYCRL	Pyrroline-5-carboxylate reductase
NW_004454298.1	XM_014797350.1	1437024	C	T	0.6875	0.833333	1	missense	DDT	D-dopachrome
NW_004454318.1	XM_014797683.1	230520	C	T	0.6875	0.833333	1	missense	CD1A	exogenous lipid antigen binding
NW_004454156.1	XM_014782257.1	54790125	A	C	0.625	0.833333	1	missense	OLFR651	Olfactory receptor 52H1-like
NW_004454156.1	XM_004418438.2	61257584	T	C	0.625	0.833333	1	missense	GALNT18	Glycosyl transferase family 2
NW_004454160.1	XM_004420709.2	10800263	A	G	0.625	0.833333	1	missense		Glutathione S-transferase mu
NW_004454162.1	XM_004422331.2	52423845	T	C	0.625	0.833333	1	missense	VNN3	Carbon-nitrogen hydrolase
NW_004454162.1	XM_004422331.2	52423915	C	T	0.625	0.833333	1	missense	VNN3	Carbon-nitrogen hydrolase
NW_004454162.1	XM_004422331.2	52424097	C	T	0.625	0.833333	1	missense	VNN3	Carbon-nitrogen hydrolase
NW_004454162.1	XM_004422331.2	52430673	C	A	0.625	0.833333	1	missense	VNN3	Carbon-nitrogen hydrolase
NW_004454167.1	XM_014782404.1	19945393	C	A	0.625	0.833333	1	missense	NCKAP5	NCK-associated protein 5
NW_004454209.1	XM_004435367.2	435536	C	T	0.625	0.833333	1	missense	STYK1	Serine threonine tyrosine kinase 1
NW_004454250.1	XM_014795464.1	2431286	G	C	0.625	0.833333	1	missense	SYNE1	Spectrin repeat containing nuclear envelope
NW_004454267.1	XM_004441818.2	476049	T	C	0.625	0.833333	1	missense	KNOP1	Nucleolar protein
NW_004454284.1	XM_014796802.1	960903	G	C	0.625	0.833333	1	missense	BPIFB1	family B, member 1
NW_004454345.1	XM_014779754.1	108258	G	A	0.625	0.833333	1	missense	ADAMTS10	A disintegrin and metalloproteinase with thrombospondin motifs
NW_004454175.1	XM_004426849.2	31056248	G	A	0.5625	0.833333	1	missense	PLEKHM3	pleckstrin homology
NW_004454200.1	XM_004433585.2	4046924	G	T	0.5625	0.833333	1	missense	DDX60	DEAD (Asp-Glu-Ala-Asp) box polypeptide 60
NW_004454216.1	XM_004436522.2	1343798	G	A	0.5625	0.833333	1	missense	STXBP5L	Syntaxin-binding protein 5-like
NW_004454157.1	XM_004419158.2	73567611	A	T	0.5	0.833333	1	missense	GC	vitamin D binding protein
NW_004454183.1	XM_004428909.2	2493621	C	G	0.5	0.833333	1	missense	ADAMTS20	A disintegrin and metalloproteinase with thrombospondin motifs
NW_004454202.1	XM_004433766.2	11844203	T	G	0.5	0.833333	1	missense	TMX4	Thioredoxin-related transmembrane protein
NW_004454201.1	XM_004444063.2	16815823	A	G	0.4375	0.833333	1	missense	ARL11	ADP-ribosylation factor-like
NW_004454216.1	XM_014792216.1	923634	G	A	0.4375	0.833333	1	missense	POLQ	DNA polymerase theta
NW_004454216.1	XM_014792216.1	935276	T	G	0.4375	0.833333	1	missense	POLQ	DNA polymerase theta
NW_004454197.1	XM_004432391.2	4825115	T	C	0.375	0.833333	1	missense	NID1	EGF domain
NW_004454201.1	XM_014790014.1	18035731	A	G	0.375	0.833333	1	missense	RNASEH2B	Ribonuclease H2, subunit B
NW_004454209.1	XM_014791328.1	2382715	C	G	0.375	0.833333	1	missense	DUSP16	Dual specificity protein phosphatase 16
NW_004454156.1	XM_014782748.1	58716155	T	G	0.3125	0.833333	1	missense	STK33	kinase 33
NW_004454158.1	XM_014788264.1	16923150	T	A	0.3125	0.833333	1	missense	CPNE4	Copine IV
NW_004454164.1	XM_004423058.2	44704716	T	C	0.3125	0.833333	1	missense	USHBP1	binding protein 1
NW_004454193.1	XM_014788511.1	18286718	A	C	0.3125	0.833333	1	missense	CDH3	Cadherins are calcium-dependent cell adhesion proteins
NW_004454204.1	XM_004434359.2	1979262	C	T	0.25	0.833333	1	missense	ZNF699	Zinc finger protein
NW_004454242.1	XM_004440007.2	5750071	T	A	0.25	0.833333	1	missense	PCDH15	Cadherin repeats.
NW_004454266.1	XM_004441709.2	167566	A	G	0.25	0.833333	1	missense	TRIM10	Tripartite motif-containing protein 10
NW_004454159.1	XM_014797692.1	60277505	C	T	0.1875	0.833333	1	missense	IQGAP2	IQ motif containing GTPase activating protein 2
NW_004454179.1	XM_004427926.1	7761669	G	A	0.1875	0.833333	1	missense	SFRP5	Netrin C-terminal Domain
NW_004454212.1	XM_004435796.2	2724377	A	G	0.1875	0.833333	1	missense	NPHP1	Nephronophthisis 1 (juvenile)
NW_004454263.1	XM_004441477.2	252727	G	A	0.1875	0.833333	1	missense	WDR87	WD repeat domain 87
NW_004454158.1	XM_004419288.2	7999852	T	C	0.0625	0.833333	1	missense	ATR	ATR serine threonine kinase
NW_004454196.1	XM_004432270.2	7261483	A	G	0.0625	0.833333	1	missense		Ly1 antibody reactive
NW_004454175.1	XM_014784719.1	24859211	G	A	0	0.833333	1	missense	AOX4	CO dehydrogenase flavoprotein C-terminal domain
NW_004454185.1	XM_014787164.1	19052955	A	G	0	0.833333	1	missense	MPHOSPH9	M-phase phosphoprotein 9
NW_004454160.1	XM_014779881.1	4174571	T	C	0.9375	0.666667	1	missense	TTF2	transcription termination factor
NW_004454192.1	XM_014788351.1	1796836	G	A	0.9375	0.666667	1	missense	INADL	PATJ, crumbs cell polarity complex component
NW_004454196.1	XM_014788914.1	3776457	G	A	0.9375	0.666667	1	missense	SH3TC1	SH3 domain and tetratricopeptide
NW_004454196.1	XM_014788914.1	3776487	T	C	0.9375	0.666667	1	missense	SH3TC1	SH3 domain and tetratricopeptide
NW_004454196.1	XM_014788924.1	20632604	A	G	0.9375	0.666667	1	missense	ANAPC4	complex subunit 4
NW_004454219.1	XM_014792400.1	4693812	C	G	0.9375	0.666667	1	missense	CCDC171	Coiled-coil domain containing 171
NW_004454226.1	XM_014793447.1	2602879	C	G	0.9375	0.666667	1	missense	DEXI	Dexamethasone-induced
NW_004454158.1	XM_014793625.1	63060273	A	G	0.875	0.666667	1	missense	KBTBD8	neural crest formation
NW_004454159.1	XM_014797010.1	43465751	T	C	0.875	0.666667	1	missense	ERAP2	Endoplasmic reticulum aminopeptidase 2
NW_004454161.1	XM_014780398.1	24576398	G	C	0.875	0.666667	1	missense	SPTBN5	Spectrin repeats
NW_004454185.1	XM_014786989.1	2216432	G	A	0.875	0.666667	1	missense	CCDC157	Coiled-coil domain containing 157
NW_004454215.1	XM_004436461.2	8348032	C	G	0.875	0.666667	1	missense	KLF11	factor 11
NW_004454158.1	XM_014790688.1	38893554	G	A	0.8125	0.666667	1	missense	TTC21A	Tetratricopeptide repeat protein 21A
NW_004454163.1	XM_014781411.1	19837230	T	C	0.8125	0.666667	1	missense	MYO5B	Belongs to the TRAFAC class myosin-kinesin ATPase superfamily. Myosin family
NW_004454166.1	XM_014781916.1	15243272	C	T	0.8125	0.666667	1	missense	SUSD1	Sushi domain-containing protein
NW_004454170.1	XM_004424834.2	1328813	A	G	0.8125	0.666667	1	missense	C1orf110	Chromosome 1 open reading frame 110
NW_004454179.1	XM_004427897.2	7142519	T	C	0.8125	0.666667	1	missense	SLIT1	Slit homolog 1
NW_004454200.1	XM_014789862.1	15181788	A	C	0.8125	0.666667	1	missense	EPHX2	stilbene catabolic process
NW_004454213.1	XM_004436258.2	8357297	T	G	0.8125	0.666667	1	missense	CSPP1	Centrosome and spindle
NW_004454258.1	XM_004441130.2	2501061	G	C	0.8125	0.666667	1	missense	CNGB3	Cyclic nucleotide-gated cation channel
NW_004454160.1	XM_014779910.1	11747295	T	A	0.75	0.666667	1	missense	HENMT1	HEN1 methyltransferase homolog 1
NW_004454161.1	XM_014780909.1	52324135	G	C	0.75	0.666667	1	missense	ISLR2	Immunoglobulin superfamily containing leucine-rich repeat
NW_004454168.1	XM_014782547.1	10397272	C	T	0.75	0.666667	1	missense	ZNF451	Zinc finger protein 451
NW_004454172.1	XM_014783909.1	12304277	T	G	0.75	0.666667	1	missense	FAM131C	Family with sequence similarity 131, member C
NW_004454201.1	XM_014790019.1	19232965	C	G	0.75	0.666667	1	missense	NEK3	kinase 3
NW_004454267.1	XM_004441818.2	483431	C	G	0.75	0.666667	1	missense	KNOP1	Nucleolar protein
NW_004454161.1	XM_014780423.1	2500900	T	C	0.6875	0.666667	1	missense	NUBPL	Iron-sulfur protein
NW_004454161.1	XM_014780566.1	23280829	C	A	0.6875	0.666667	1	missense	C15orf52	Chromosome 15 open reading frame 52
NW_004454172.1	XM_014783940.1	15816419	A	C	0.6875	0.666667	1	missense	CDA	This enzyme scavenges exogenous and endogenous cytidine and 2'-deoxycytidine for UMP synthesis
NW_004454174.1	XM_004426611.2	30439189	G	A	0.6875	0.666667	1	missense	INTS12	Integrator complex subunit 12
NW_004454247.1	XM_004440526.2	616580	A	G	0.6875	0.666667	1	missense	FNDC1	fibronectin type III domain containing 1
NW_004454290.1	XM_014797026.1	1537545	T	G	0.6875	0.666667	1	missense	FCRL6	Immunoglobulin
NW_004454184.1	XM_014786869.1	22375412	T	C	0.625	0.666667	1	missense	UBASH3A	negative regulation of T cell receptor signaling pathway
NW_004454225.1	XM_014793346.1	5277777	C	G	0.625	0.666667	1	missense	SCUBE1	Signal peptide, CUB and EGF-like domain-containing protein
NW_004454282.1	XM_004442408.2	1994847	T	C	0.625	0.666667	1	missense	LRRN1	repeat neuronal
NW_004454166.1	XM_014782103.1	23066676	C	T	0.5625	0.666667	1	missense	C5	complement
NW_004454168.1	XM_004424309.2	32376453	C	A	0.5625	0.666667	1	missense	HLA-DRA	class II histocompatibility antigen, DR alpha
NW_004454175.1	XM_004426861.2	20958552	T	C	0.5625	0.666667	1	missense	C2orf66	Domain of unknown function (DUF4720)
NW_004454177.1	XM_004427341.2	11424780	A	C	0.5625	0.666667	1	missense	FDXACB1	Ferredoxin-fold anticodon binding domain containing 1
NW_004454180.1	XM_004428232.2	5684356	A	G	0.5625	0.666667	1	missense	SCN7A	Sodium channel protein type 7 subunit
NW_004454182.1	XM_004428755.2	8970221	T	C	0.5625	0.666667	1	missense	SORBS2	Sorbin and SH3 domain containing 2
NW_004454190.1	XM_004431291.2	19823425	G	A	0.5625	0.666667	1	missense	PKHD1L1	PA14 domain
NW_004454197.1	XM_004432376.2	2397729	C	G	0.5625	0.666667	1	missense	PCNXL2	2 (Drosophila)
NW_004454214.1	XM_014792095.1	1432439	G	A	0.5625	0.666667	1	missense	NIN	Ninein (GSK3B interacting protein)
NW_004454160.1	XM_014780216.1	36639916	G	C	0.5	0.666667	1	missense	TMEM154	TMEM154 protein family
NW_004454161.1	XM_014780418.1	1739584	T	C	0.5	0.666667	1	missense	AKAP6	anchor protein 6
NW_004454164.1	XM_004423019.2	20721222	C	T	0.5	0.666667	1	missense	C7	Complement component
NW_004454164.1	XM_004423019.2	20723285	C	G	0.5	0.666667	1	missense	C7	Complement component
NW_004454172.1	XM_004426137.2	25494936	A	G	0.5	0.666667	1	missense	ZBTB8B	Zinc finger and BTB
NW_004454179.1	XM_004428133.2	26959005	A	G	0.5	0.666667	1	missense	BAG3	BAG family molecular chaperone regulator 3
NW_004454182.1	XM_014786288.1	12588035	G	T	0.5	0.666667	1	missense	PCM1	Pericentriolar material 1
NW_004454186.1	XM_014787568.1	21859899	G	C	0.5	0.666667	1	missense		BPI/LBP/CETP N-terminal domain
NW_004454186.1	XM_014787568.1	21871976	C	T	0.5	0.666667	1	missense		BPI/LBP/CETP N-terminal domain
NW_004454187.1	XM_004430750.2	22479765	C	T	0.5	0.666667	1	missense	EXOC4	Exocyst complex component
NW_004454200.1	XM_004433547.2	15127210	G	C	0.5	0.666667	1	missense	CLU	clusterin
NW_004454228.1	XM_004438493.2	10250716	T	C	0.5	0.666667	1	missense	NCAPD3	complex, subunit D3
NW_004454156.1	XM_004418080.2	33572654	A	G	0.4375	0.666667	1	missense	HMGXB4	HMG domain-containing protein 4
NW_004454156.1	XM_014780801.1	35774499	A	C	0.4375	0.666667	1	missense	TRIOBP	TRIO and
NW_004454160.1	XM_014780342.1	61592227	G	A	0.4375	0.666667	1	missense	LAMA1	Laminin, alpha 1
NW_004454164.1	XM_004423062.2	45286274	G	A	0.4375	0.666667	1	missense	C19orf44	Chromosome 19 open reading frame 44
NW_004454204.1	XM_004434315.2	16471513	C	T	0.4375	0.666667	1	missense	CEP170B	CEP170 C-terminus
NW_004454253.1	XM_014795569.1	3525323	C	T	0.4375	0.666667	1	missense	ZCCHC6	Zinc finger CCHC-type containing 6
NW_004454257.1	XM_004441094.2	109326	G	A	0.4375	0.666667	1	missense	NLRP6	NLR family, pyrin domain containing 6
NW_004454156.1	XM_004418118.2	35656332	G	A	0.375	0.666667	1	missense	CDC42EP1	Cdc42 effector protein
NW_004454170.1	XM_014783362.1	15800833	C	A	0.375	0.666667	1	missense	NCF2	factor 2
NW_004454197.1	XM_004432456.2	13558503	A	G	0.375	0.666667	1	missense	FRMPD2	kinase non-catalytic C-lobe domain
NW_004454257.1	XM_004441024.2	127961	C	T	0.375	0.666667	1	missense		Interferon-induced transmembrane protein
NW_004454159.1	XM_004420531.2	55691511	C	T	0.3125	0.666667	1	missense	ATG10	Autophagy related 10
NW_004454166.1	XM_014781972.1	36057869	C	T	0.3125	0.666667	1	missense	COL5A1	Collagen alpha-1(V) chain
NW_004454169.1	XM_004424555.2	5594150	C	G	0.3125	0.666667	1	missense	FAM43A	Family with sequence similarity 43 member A
NW_004454169.1	XM_014783072.1	5614287	G	A	0.3125	0.666667	1	missense	LSG1	Large subunit GTPase 1 homolog
NW_004454169.1	XM_004424650.2	14687493	C	T	0.3125	0.666667	1	missense	EIF2B5	Translation initiation factor eIF-2B subunit epsilon
NW_004454194.1	XM_004431956.2	17780639	G	A	0.3125	0.666667	1	missense	TTLL13	Tubulin tyrosine ligase like 13, pseudogene
NW_004454194.1	XM_014788676.1	18671708	G	A	0.3125	0.666667	1	missense	ALPK3	Alpha-protein kinase 3
NW_004454302.1	XM_014797393.1	1536775	T	C	0.25	0.666667	1	missense	MRPS31	ribosomal protein S31
NW_004454162.1	XM_004422400.1	52255628	G	T	0.1875	0.666667	1	missense	TAAR9	receptor 9
NW_004454162.1	XM_004422101.2	12303447	A	G	0.125	0.666667	1	missense	C6orf163	Chromosome 6 open reading frame 163
NW_004454236.1	XM_014794646.1	5450634	C	T	0.125	0.666667	1	missense	TMEM63A	ion transport
NW_004454250.1	XM_014795475.1	1473895	A	G	0.125	0.666667	1	missense	AKAP12	anchor protein 12
NW_004454172.1	XM_004425945.2	28634453	G	A	0.0625	0.666667	1	missense	TEKT2	Tektin family
NW_004454157.1	XM_014784416.1	74991371	A	C	0.9375	0.5	1	missense		serum albumin
NW_004454164.1	XM_014781526.1	18674073	A	G	0.9375	0.5	1	missense	EGFLAM	fibronectin type III and laminin G domains
NW_004454173.1	XM_004426345.2	19887410	T	C	0.9375	0.5	1	missense	ENTPD5	Ectonucleoside triphosphate diphosphohydrolase 5
NW_004454174.1	XM_004426482.2	2244696	A	G	0.9375	0.5	1	missense	SETD7	Histone-lysine N-methyltransferase
NW_004454180.1	XM_014786013.1	29281432	A	G	0.9375	0.5	1	missense		Interferon alpha, beta and delta.
NW_004454198.1	XM_004432781.2	14345541	A	G	0.9375	0.5	1	missense	EVPL	Plectin repeat
NW_004454156.1	XM_014796365.1	11983129	A	C	0.875	0.5	1	missense	SLC6A15	Neutral amino acid transporter
NW_004454161.1	XM_014780612.1	25334093	T	C	0.875	0.5	1	missense	CDAN1	Codanin-1 C-terminus
NW_004454166.1	XM_004423361.2	17326303	C	T	0.875	0.5	1	missense	AKNA	Transcription factor
NW_004454166.1	XM_004423361.2	17331564	C	G	0.875	0.5	1	missense	AKNA	Transcription factor
NW_004454174.1	XM_004426617.2	12047151	G	A	0.875	0.5	1	missense	INTU	Inturned planar cell polarity protein
NW_004454200.1	XM_014789845.1	19360770	A	G	0.875	0.5	1	missense	LOXL2	Lysyl oxidase homolog
NW_004454213.1	XM_014791726.1	7628709	G	A	0.875	0.5	1	missense	FCRL4	Fc receptor-like protein 4
NW_004454224.1	XM_004437619.2	10195104	C	T	0.875	0.5	1	missense	RNASEH2C	Ribonuclease H2, subunit C
NW_004454225.1	XM_004438038.2	5567225	C	G	0.875	0.5	1	missense	EFCAB6	EF-hand calcium-binding domain-containing protein
NW_004454229.1	XM_004438540.2	3803253	C	T	0.875	0.5	1	missense	TTC39A	Tetratricopeptide repeat domain 39A
NW_004454252.1	XM_014795531.1	5404912	G	C	0.875	0.5	1	missense	ARSF	Arylsulfatase F
NW_004454252.1	XM_014795523.1	5528563	A	C	0.875	0.5	1	missense	ARSD	Arylsulfatase D
NW_004454252.1	XM_014795526.1	5549878	A	G	0.875	0.5	1	missense		Arylsulfatase D
NW_004454290.1	XM_004442802.2	2379571	G	A	0.875	0.5	1	missense	LY9	T-lymphocyte surface antigen
NW_004454294.1	XM_014797217.1	968259	A	G	0.875	0.5	1	missense	Abca14	AAA domain, putative AbiEii toxin, Type IV TA system
NW_004454161.1	XM_004421748.2	48008340	T	C	0.8125	0.5	1	missense	NOX5	NADPH oxidase
NW_004454168.1	XM_014782588.1	10892889	G	A	0.8125	0.5	1	missense	DST	Growth-Arrest-Specific Protein 2 Domain
NW_004454170.1	XM_004425046.2	26607777	C	A	0.8125	0.5	1	missense	FMO4	flavin containing monooxygenase 4
NW_004454183.1	XM_014786727.1	14673	C	T	0.8125	0.5	1	missense	Muc19	C-terminal cystine knot-like domain (CTCK)
NW_004454199.1	XM_004433376.2	19109772	T	C	0.8125	0.5	1	missense	SGK494	Serine threonine-protein kinase
NW_004454211.1	XM_014791561.1	15811807	T	A	0.8125	0.5	1	missense	DNAJC5B	homolog subfamily C member
NW_004454212.1	XM_004435857.2	7753968	G	A	0.8125	0.5	1	missense	NPAS2	Neuronal PAS
NW_004454232.1	XM_004438988.2	5671500	G	A	0.8125	0.5	1	missense	ASPM	Abnormal spindle-like microcephaly-associated protein homolog
NW_004454394.1	XM_004443840.2	58204	G	A	0.8125	0.5	1	missense	KLRC1	NKG2-A NKG2-B type II integral membrane
NW_004454157.1	XM_014785595.1	14749531	C	T	0.75	0.5	1	missense	TMEM168	Transmembrane protein 168
NW_004454157.1	XM_004418912.2	29324599	T	G	0.75	0.5	1	missense	DFNA5	DFNA5, deafness associated tumor suppressor
NW_004454161.1	XM_004421379.2	18122425	T	A	0.75	0.5	1	missense	SCG5	Neuroendocrine protein 7B2
NW_004454166.1	XM_004423361.2	17346073	G	A	0.75	0.5	1	missense	AKNA	Transcription factor
NW_004454201.1	XM_004433689.2	19263840	T	C	0.75	0.5	1	missense	CKAP2	Cytoskeleton associated protein 2
NW_004454212.1	XM_014791630.1	3627981	G	A	0.75	0.5	1	missense	KCNIP3	EF-hand domain
NW_004454213.1	XM_014791939.1	4871249	T	C	0.75	0.5	1	missense	DCST2	DC-STAMP domain containing 2
NW_004454165.1	XM_004423075.2	9004918	C	G	0.6875	0.5	1	missense	PIBF1	factor 1
NW_004454171.1	XM_014783604.1	11130704	T	C	0.6875	0.5	1	missense	KIAA1217	Sickle tail protein homolog isoform
NW_004454173.1	NM_001279251.1	10936614	G	C	0.6875	0.5	1	missense	ESR2	Estrogen receptor
NW_004454203.1	XM_004434034.2	8400363	G	C	0.6875	0.5	1	missense	RSF1	Remodeling and spacing factor 1
NW_004454260.1	XM_004441221.2	3899412	G	A	0.6875	0.5	1	missense	CSGALNACT1	Chondroitin sulfate N-acetylgalactosaminyltransferase 1
NW_004454158.1	XM_004419576.2	41928421	A	G	0.625	0.5	1	missense	ZNF662	Zinc finger protein 662
NW_004454160.1	XM_014780120.1	18673304	A	T	0.625	0.5	1	missense	AGL	Amylo-alpha-1, 6-glucosidase, 4-alpha-glucanotransferase
NW_004454162.1	XM_004422331.2	52422893	C	T	0.625	0.5	1	missense	VNN3	Carbon-nitrogen hydrolase
NW_004454174.1	XM_014784567.1	24044365	T	C	0.625	0.5	1	missense	ANK2	Ankyrin 2
NW_004454174.1	XM_014784494.1	27155607	G	A	0.625	0.5	1	missense	CCDC109B	Mitochondrial calcium uniporter dominant negative beta subunit
NW_004454174.1	XM_014784494.1	27171755	C	G	0.625	0.5	1	missense	CCDC109B	Mitochondrial calcium uniporter dominant negative beta subunit
NW_004454181.1	XM_004428564.2	18089463	A	G	0.625	0.5	1	missense	ATP10B	Belongs to the cation transport ATPase (P-type) (TC 3.A.3) family. Type IV subfamily
NW_004454201.1	XM_004433605.2	4438116	T	C	0.625	0.5	1	missense	PCDH17	Protocadherin 17
NW_004454210.1	XM_014791424.1	957854	T	G	0.625	0.5	1	missense	RAB11FIP5	RAB11 family interacting protein 5
NW_004454212.1	XM_004435830.2	5256901	G	A	0.625	0.5	1	missense	CNGA3	Cyclic nucleotide gated channel alpha 3
NW_004454294.1	XM_014797217.1	988261	G	A	0.625	0.5	1	missense	Abca14	AAA domain, putative AbiEii toxin, Type IV TA system
NW_004454157.1	XM_004419024.2	52312869	C	G	0.5625	0.5	1	missense	GUF1	Translation factor GUF1
NW_004454172.1	XM_014783986.1	18682687	T	C	0.5625	0.5	1	missense	IL22RA1	receptor
NW_004454187.1	XM_014787601.1	5898229	G	A	0.5625	0.5	1	missense	KMT2C	Lysine (K)-specific methyltransferase 2C
NW_004454245.1	XM_014795091.1	6518529	G	A	0.5625	0.5	1	missense	TRPM4	Transient receptor potential cation channel, subfamily M, member 4
NW_004454247.1	XM_004440541.2	1753585	G	A	0.5625	0.5	1	missense	MAP3K4	Mitogen-activated protein kinase kinase kinase 4
NW_004454288.1	XM_004442696.2	1451740	C	T	0.5625	0.5	1	missense	PALB2	Partner and localizer of BRCA2
NW_004454162.1	XM_004422101.2	12291812	G	A	0.5	0.5	1	missense	C6orf163	Chromosome 6 open reading frame 163
NW_004454162.1	XM_004422328.2	52309078	C	A	0.5	0.5	1	missense	TAAR5	trimethylamine receptor activity
NW_004454163.1	XM_014781487.1	30633529	A	G	0.5	0.5	1	missense	ZCCHC2	Zinc finger, CCHC domain containing 2
NW_004454168.1	XM_014782850.1	31738896	G	A	0.5	0.5	1	missense	HLA-DOB	HLA class II histocompatibility antigen, DO beta chain-like
NW_004454172.1	XM_014783761.1	31539075	G	C	0.5	0.5	1	missense		BMP receptor binding
NW_004454180.1	XM_014786007.1	24805210	T	C	0.5	0.5	1	missense	IFT74	intraflagellar transport
NW_004454204.1	XM_004434215.2	5380070	G	A	0.5	0.5	1	missense	LGMN	Legumain
NW_004454212.1	XM_004435870.2	9234368	G	A	0.5	0.5	1	missense	SLC9A4	Solute carrier family 9, subfamily A (NHE4, cation proton antiporter 4), member 4
NW_004454158.1	XM_004419274.1	3874554	G	T	0.4375	0.5	1	missense	ZIC4	Zic family member 4
NW_004454178.1	XM_004427628.2	13278015	T	C	0.4375	0.5	1	missense	AP1S3	AP-1 complex subunit sigma-3
NW_004454192.1	XM_014788340.1	21722206	A	G	0.4375	0.5	1	missense	WDR63	WD repeat-containing protein 63
NW_004454255.1	XM_014795680.1	2730267	C	T	0.4375	0.5	1	missense	ADGB	Androglobin
NW_004454290.1	XM_004442765.2	1461900	A	T	0.4375	0.5	1	missense	CRP	C-reactive
NW_004454301.1	XM_004443162.2	1025619	G	C	0.4375	0.5	1	missense	TAMM41	Catalyzes the formation of CDP-diacylglycerol (CDP-DAG) from phosphatidic acid (PA) in the mitochondrial inner membrane. Required for the biosynthesis of the dimeric phospholipid cardiolipin, which stabilizes supercomplexes of the mitochondrial respiratory chain in the mitochondrial inner membrane
NW_004454170.1	XM_004425011.2	23149431	A	G	0.375	0.5	1	missense	TNR	Tenascin R
NW_004454173.1	XM_004426231.2	10874665	C	T	0.375	0.5	1	missense	SYNE2	Spectrin repeat containing nuclear envelope
NW_004454177.1	XM_004427391.2	18952345	T	C	0.375	0.5	1	missense	DYNC2H1	2, heavy chain 1
NW_004454178.1	XM_004427602.2	9637397	G	A	0.375	0.5	1	missense	CHPF	Chondroitin polymerizing factor
NW_004454183.1	XM_004429063.2	10293432	A	C	0.375	0.5	1	missense	KRT7	Keratin, type II cytoskeletal 7
NW_004454194.1	XM_014788623.1	6043329	T	G	0.375	0.5	1	missense	TTC23	Tetratricopeptide repeat
NW_004454198.1	XM_014789228.1	13348917	T	C	0.375	0.5	1	missense	GRIN2C	Glutamate receptor ionotropic, NMDA 2C
NW_004454200.1	XM_014789853.1	3922677	A	C	0.375	0.5	1	missense		ATP-dependent RNA helicase
NW_004454200.1	XM_014789853.1	3928656	A	C	0.375	0.5	1	missense		ATP-dependent RNA helicase
NW_004454173.1	XM_004426209.2	7416692	A	G	0.3125	0.5	1	missense	PCNXL4	Pecanex-like protein 4
NW_004454198.1	XM_014789111.1	1678455	T	C	0.3125	0.5	1	missense		Leucine-rich repeat-containing protein
NW_004454199.1	XM_014789724.1	17370334	C	A	0.3125	0.5	1	missense	ABR	negative regulation of neutrophil degranulation
NW_004454241.1	XM_014794966.1	4707403	T	A	0.3125	0.5	1	missense	FILIP1L	Filamin A interacting protein 1-like
NW_004454156.1	XM_004418535.2	74250402	C	G	0.25	0.5	1	missense	MUC15	Mucin 15, cell surface associated
NW_004454156.1	XM_004418535.2	74250687	G	T	0.25	0.5	1	missense	MUC15	Mucin 15, cell surface associated
NW_004454168.1	XM_004424000.1	10872553	T	C	0.25	0.5	1	missense		Dystonin
NW_004454194.1	XM_004431876.2	2482313	G	T	0.25	0.5	1	missense	FAN1	nuclease 1
NW_004454198.1	XM_004432828.2	16400811	G	A	0.25	0.5	1	missense	DNAH17	heavy chain 17
NW_004454217.1	XM_014792353.1	14466181	T	C	0.25	0.5	1	missense	Ttc39d	Protein of unknown function (DUF3808)
NW_004454233.1	XM_014794313.1	645643	G	C	0.25	0.5	1	missense	FPR2	peptide receptor 2
NW_004454257.1	XM_014795817.1	254862	T	C	0.25	0.5	1	missense		Single Ig IL-1-related receptor
NW_004454270.1	XM_014796413.1	2985355	G	A	0.25	0.5	1	missense	MAST2	kinase 2
NW_004454168.1	XM_004424425.2	6736401	C	G	0.1875	0.5	1	missense	EYS	visual perception
NW_004454168.1	XM_004424140.2	22949565	C	G	0.1875	0.5	1	missense	GLTSCR1L	GLTSCR1-like protein
NW_004454170.1	XM_014783269.1	33381580	G	A	0.1875	0.5	1	missense	PPP1R15B	Protein phosphatase 1, regulatory subunit 15B
NW_004454188.1	XM_014787922.1	10985419	T	C	0.1875	0.5	1	missense	SPARCL1	extracellular matrix binding
NW_004454250.1	XM_014795463.1	1632012	C	T	0.1875	0.5	1	missense	CCDC170	coiled-coil domain-containing protein 170
NW_004454159.1	XM_004420372.2	48852811	T	G	0.125	0.5	1	missense	GPR98	G protein-coupled receptor
NW_004454194.1	XM_004431956.2	17785035	C	A	0.125	0.5	1	missense	TTLL13	Tubulin tyrosine ligase like 13, pseudogene
NW_004454196.1	XM_004432273.2	7473399	T	C	0.125	0.5	1	missense	SLC2A9	Solute carrier family 2, facilitated glucose transporter member 9
NW_004454198.1	XM_004432802.2	14737550	G	A	0.125	0.5	1	missense	RHBDF2	rhomboid 5 homolog 2 (Drosophila)
NW_004454235.1	XM_004439356.2	2192236	C	T	0.125	0.5	1	missense	GSG1L	Germ cell-specific gene 1-like protein
NW_004454181.1	XM_014786180.1	27049579	C	G	0.0625	0.5	1	missense	CSF1R	Colony stimulating factor 1 receptor
NW_004454187.1	XM_004430646.2	12036240	C	A	0.0625	0.5	1	missense	ARHGEF5	Domain found in Dishevelled, Egl-10, and Pleckstrin (DEP)
NW_004454187.1	XM_004430646.2	12036827	C	T	0.0625	0.5	1	missense	ARHGEF5	Domain found in Dishevelled, Egl-10, and Pleckstrin (DEP)
NW_004454196.1	XM_004432269.2	7238926	C	T	0.0625	0.5	1	missense	ZBTB49	Zinc finger and BTB
NW_004454255.1	XM_014795666.1	4651814	G	T	0.0625	0.5	1	missense	UTRN	Utrophin
NW_004454164.1	XM_004422812.2	29236360	T	A	0	0.5	1	missense	CDC20B	Cell division cycle
NW_004454186.1	XM_004430411.2	22144483	A	G	0	0.5	1	missense	TGM2	Transglutaminase 2
NW_004454196.1	XM_004432274.2	7881123	G	A	0	0.5	1	missense	ZNF518B	Zinc finger protein 518B
NW_004454222.1	XM_004437202.2	9615328	G	A	0	0.5	1	missense	DNAH6	heavy chain 6
NW_004454230.1	XM_004438833.2	5331146	T	G	1	0.333333	1	missense	GALNT8	polypeptide N-acetylgalactosaminyltransferase 8
NW_004454230.1	XM_004438784.2	8785134	G	A	1	0.333333	1	missense	WNT5B	Ligand for members of the frizzled family of seven transmembrane receptors
NW_004454157.1	XM_004419080.2	59588263	G	A	0.9375	0.333333	1	missense	KIAA1211	kiaa1211
NW_004454171.1	XM_004425367.2	21925433	G	A	0.9375	0.333333	1	missense	NUDT5	Nudix (nucleoside diphosphate linked moiety X)-type motif 5
NW_004454171.1	XM_004425368.2	21987207	T	C	0.9375	0.333333	1	missense	DHTKD1	Dehydrogenase E1 and transketolase domain containing 1
NW_004454179.1	XM_004427856.2	4239215	C	T	0.9375	0.333333	1	missense	NOC3L	Nucleolar complex protein 3 homolog
NW_004454200.1	XM_014789862.1	15218792	T	C	0.9375	0.333333	1	missense	EPHX2	stilbene catabolic process
NW_004454203.1	XM_014790209.1	1668145	C	A	0.9375	0.333333	1	missense	OR51G1	Olfactory receptor
NW_004454203.1	XM_014790209.1	1668284	G	C	0.9375	0.333333	1	missense	OR51G1	Olfactory receptor
NW_004454208.1	XM_014791193.1	17680589	C	T	0.9375	0.333333	1	missense	FREM2	extracellular matrix protein 2
NW_004454226.1	XM_004438244.2	11695650	G	A	0.9375	0.333333	1	missense	ITFG3	Family with sequence similarity 234 member A
NW_004454159.1	XM_004420372.2	48909379	G	T	0.875	0.333333	1	missense	GPR98	G protein-coupled receptor
NW_004454159.1	XM_004420372.2	48909638	T	C	0.875	0.333333	1	missense	GPR98	G protein-coupled receptor
NW_004454159.1	XM_004420372.2	48922518	G	A	0.875	0.333333	1	missense	GPR98	G protein-coupled receptor
NW_004454162.1	XM_014781190.1	38856794	A	G	0.875	0.333333	1	missense	ROS1	receptor tyrosine kinase
NW_004454203.1	XM_004434082.2	15905160	G	A	0.875	0.333333	1	missense	CCDC81	Coiled-coil domain containing 81
NW_004454203.1	XM_004434082.2	15911760	A	G	0.875	0.333333	1	missense	CCDC81	Coiled-coil domain containing 81
NW_004454229.1	XM_004438600.2	6925615	G	A	0.875	0.333333	1	missense	MROH7	Maestro heat-like repeat-containing protein family member 7 isoform X1
NW_004454241.1	XM_004439965.2	6317322	A	G	0.875	0.333333	1	missense	NXPE3	Neurexophilin and PC-esterase domain family, member 3
NW_004454156.1	XM_014781104.1	37142794	A	G	0.8125	0.333333	1	missense	SULT6B1	Sulfotransferase family, cytosolic, 6B, member 1
NW_004454164.1	XM_014781649.1	32245282	A	G	0.8125	0.333333	1	missense	GAPT	adaptor protein, transmembrane
NW_004454164.1	XM_014781649.1	32245297	T	C	0.8125	0.333333	1	missense	GAPT	adaptor protein, transmembrane
NW_004454173.1	XM_004426279.2	15249966	G	C	0.8125	0.333333	1	missense	DCAF5	DDB1 and CUL4 associated factor 5
NW_004454175.1	XM_004426653.2	2706446	G	A	0.8125	0.333333	1	missense	HOXD12	homeobox
NW_004454177.1	XM_004427349.2	11805048	G	A	0.8125	0.333333	1	missense	BTG4	BTG family
NW_004454183.1	XM_014786761.1	21736019	T	C	0.8125	0.333333	1	missense	TBC1D30	TBC1 domain family member 30
NW_004454204.1	XM_004434239.2	7313866	C	T	0.8125	0.333333	1	missense	SERPINA3	Serpin family A member 3
NW_004454205.1	XM_014790635.1	74961	A	C	0.8125	0.333333	1	missense	BRCA1	E3 ubiquitin-protein ligase that specifically mediates the formation of 'Lys-6'-linked polyubiquitin chains and plays a central role in DNA repair by facilitating cellular responses to DNA damage. It is unclear whether it also mediates the formation of other types of polyubiquitin chains. The E3 ubiquitin-protein ligase activity is required for its tumor suppressor function. The BRCA1-BARD1 heter…
NW_004454243.1	XM_014795010.1	43184	C	T	0.8125	0.333333	1	missense	PLEKHG4B	Pleckstrin homology domain containing, family G (with RhoGef domain) member 4B
NW_004454254.1	XM_014795640.1	4740626	C	G	0.8125	0.333333	1	missense	IQCE	IQ domain-containing protein E
NW_004454184.1	XM_004429625.2	22072594	G	A	0.75	0.333333	1	missense	UMODL1	Uromodulin-like 1
NW_004454186.1	XM_004430524.2	3825206	G	T	0.75	0.333333	1	missense	CDH26	Cadherin 26
NW_004454197.1	XM_004432386.2	4280627	A	G	0.75	0.333333	1	missense	GGPS1	Geranylgeranyl pyrophosphate synthase isoform X1
NW_004454245.1	XM_004440128.2	1502685	G	A	0.75	0.333333	1	missense	ZNF404	Zinc finger protein 404
NW_004454163.1	XM_004422579.2	27355148	T	C	0.6875	0.333333	1	missense	ALPK2	kinase 2
NW_004454179.1	XM_014785810.1	29140347	G	T	0.6875	0.333333	1	missense	TACC2	Transforming acidic
NW_004454191.1	XM_014788173.1	10836681	T	G	0.6875	0.333333	1	missense	SAMD9L	Sterile alpha motif
NW_004454194.1	XM_014788670.1	14287609	G	A	0.6875	0.333333	1	missense	AGBL1	ATP GTP binding
NW_004454212.1	XM_004435830.2	5256969	C	A	0.6875	0.333333	1	missense	CNGA3	Cyclic nucleotide gated channel alpha 3
NW_004454230.1	XM_004438833.2	5331197	C	T	0.6875	0.333333	1	missense	GALNT8	polypeptide N-acetylgalactosaminyltransferase 8
NW_004454233.1	XM_014794307.1	1133535	C	T	0.6875	0.333333	1	missense		Zinc finger protein
NW_004454250.1	XM_014795463.1	1672811	A	C	0.6875	0.333333	1	missense	CCDC170	coiled-coil domain-containing protein 170
NW_004454270.1	XM_004441972.2	398826	G	A	0.6875	0.333333	1	missense	SZT2	Seizure threshold 2 homolog (mouse)
NW_004454156.1	XM_014780617.1	31287172	C	G	0.625	0.333333	1	missense	ASCL4	Achaete-scute family bHLH transcription factor 4
NW_004454157.1	XM_004419080.2	59589852	G	T	0.625	0.333333	1	missense	KIAA1211	kiaa1211
NW_004454159.1	XM_004420000.1	192356	G	A	0.625	0.333333	1	missense		Serine protease inhibitor Kazal-type 12-like
NW_004454180.1	XM_004428217.2	3203409	C	G	0.625	0.333333	1	missense	LRP2	lipoprotein receptor-related protein 2
NW_004454187.1	XM_004430821.2	15948217	C	G	0.625	0.333333	1	missense	KDM7A	demethylase 7A
NW_004454199.1	XM_014789503.1	8221974	A	G	0.625	0.333333	1	missense	MYH3	Belongs to the TRAFAC class myosin-kinesin ATPase superfamily. Myosin family
NW_004454214.1	XM_004436336.2	632606	T	C	0.625	0.333333	1	missense	FRMD6	FERM domain-containing protein 6
NW_004454290.1	XM_014797018.1	383108	C	A	0.625	0.333333	1	missense	SPTA1	Spectrin, alpha
NW_004454294.1	XM_014797194.1	1187580	G	C	0.625	0.333333	1	missense	Abca16	ATP-binding cassette sub-family A
NW_004454294.1	XM_014797194.1	1190292	G	A	0.625	0.333333	1	missense	Abca16	ATP-binding cassette sub-family A
NW_004454300.1	XM_004443128.2	905970	G	T	0.625	0.333333	1	missense	FOXJ3	forkhead box
NW_004454183.1	XM_004428982.2	7852691	T	C	0.5625	0.333333	1	missense	TROAP	Trophinin associated protein
NW_004454203.1	XM_014790175.1	1546292	C	T	0.5625	0.333333	1	missense		Olfactory receptor
NW_004454203.1	XM_014790175.1	1546556	T	C	0.5625	0.333333	1	missense		Olfactory receptor
NW_004454203.1	XM_004433912.2	1585261	G	A	0.5625	0.333333	1	missense	COR51P3	Olfactory receptor
NW_004454203.1	XM_004433912.2	1585714	C	T	0.5625	0.333333	1	missense	COR51P3	Olfactory receptor
NW_004454203.1	XM_014790230.1	1611988	G	A	0.5625	0.333333	1	missense	MMP26	Zinc-dependent metalloprotease
NW_004454205.1	XM_004434719.2	6457863	G	A	0.5625	0.333333	1	missense	ABCC3	Canalicular multispecific organic anion transporter 2
NW_004454213.1	XM_004436210.2	5803320	G	A	0.5625	0.333333	1	missense	SMG5	SMG5 nonsense mediated mRNA decay factor
NW_004454283.1	XM_004442427.2	813381	C	A	0.5625	0.333333	1	missense	ZFYVE20	Zinc finger, FYVE domain containing 20
NW_004454162.1	XM_004422098.2	12219350	T	C	0.5	0.333333	1	missense	ZNF292	zinc finger protein
NW_004454162.1	XM_004422098.2	12219375	T	G	0.5	0.333333	1	missense	ZNF292	zinc finger protein
NW_004454190.1	XM_014788131.1	7293446	G	T	0.5	0.333333	1	missense	NDUFAF6	NADH dehydrogenase (ubiquinone) complex I, assembly factor
NW_004454202.1	XM_014790106.1	15554174	G	A	0.5	0.333333	1	missense	ADAM33	ADAM metallopeptidase domain 33
NW_004454205.1	XM_014790818.1	6326336	T	C	0.5	0.333333	1	missense	MYCBPAP	MYCBP associated protein
NW_004454230.1	XM_004438761.2	6944915	A	C	0.5	0.333333	1	missense	TULP3	Tubby like protein 3
NW_004454158.1	XM_014789253.1	11390940	T	A	0.4375	0.333333	1	missense	CEP70	Centrosomal protein
NW_004454164.1	XM_004423034.1	41905689	A	T	0.4375	0.333333	1	missense		Olfactory receptor
NW_004454167.1	XM_004423905.2	26206897	C	G	0.4375	0.333333	1	missense	TMEM185B	transmembrane protein 185B
NW_004454170.1	XM_014783433.1	26703654	T	C	0.4375	0.333333	1	missense	FMO2	Flavin containing monooxygenase 2
NW_004454200.1	XM_014789923.1	15150041	A	G	0.4375	0.333333	1	missense	Gulo	L-gulonolactone oxidase-like
NW_004454205.1	XM_004434903.2	18015047	C	G	0.4375	0.333333	1	missense	HEATR9	HEAT repeat containing 9
NW_004454161.1	XM_004421896.1	57449942	C	T	0.375	0.333333	1	missense	FAH	Fumarylacetoacetate hydrolase (fumarylacetoacetase)
NW_004454164.1	XM_004423033.2	41809225	A	C	0.375	0.333333	1	missense	FAM71C	Protein of unknown function (DUF3699)
NW_004454198.1	XM_014789401.1	12973520	C	T	0.375	0.333333	1	missense	CD300A	molecule
NW_004454227.1	XM_014793610.1	4257264	T	C	0.375	0.333333	1	missense	PKD1L1	REJ domain
NW_004454227.1	XM_014793610.1	4259397	G	A	0.375	0.333333	1	missense	PKD1L1	REJ domain
NW_004454286.1	XM_004442548.2	1410617	G	C	0.375	0.333333	1	missense	CALR	Calreticulin
NW_004454294.1	XM_014797196.1	1562410	T	G	0.375	0.333333	1	missense	VWA3A	Von Willebrand factor A
NW_004454162.1	XM_014781286.1	52319216	G	C	0.3125	0.333333	1	missense	TAAR4	Trace amine-associated receptor
NW_004454179.1	XM_004428121.1	26066643	G	T	0.3125	0.333333	1	missense	PRLHR	Prolactin-releasing peptide receptor
NW_004454269.1	XM_004441935.2	1927915	T	C	0.3125	0.333333	1	missense		cystatin-15-like
NW_004454161.1	XM_004421748.2	48010399	G	T	0.25	0.333333	1	missense	NOX5	NADPH oxidase
NW_004454266.1	XM_004441775.2	233147	C	G	0.25	0.333333	1	missense	TRIM31	tripartite motif containing 31
NW_004454273.1	XM_014796537.1	3382146	G	C	0.25	0.333333	1	missense	PLOD3	5-dioxygenase 3
NW_004454160.1	XM_014779969.1	3394990	T	C	0.1875	0.333333	1	missense	WDR3	WD repeat domain
NW_004454160.1	XM_014780201.1	35015241	T	A	0.1875	0.333333	1	missense	LRBA	beige-like anchor
NW_004454161.1	XM_014780583.1	24245608	G	A	0.1875	0.333333	1	missense	RPAP1	RNA polymerase II associated protein 1
NW_004454163.1	XM_014781304.1	2860452	T	C	0.1875	0.333333	1	missense	DSC2	Component of intercellular desmosome junctions. Involved in the interaction of plaque proteins and intermediate filaments mediating cell-cell adhesion
NW_004454171.1	XM_004425381.2	25991025	G	C	0.1875	0.333333	1	missense	ITIH2	hyaluronan metabolic process
NW_004454250.1	XM_014795475.1	1474251	A	C	0.1875	0.333333	1	missense	AKAP12	anchor protein 12
NW_004454263.1	XM_004441477.2	247860	C	T	0.1875	0.333333	1	missense	WDR87	WD repeat domain 87
NW_004454266.1	XM_004441796.2	1626361	G	A	0.1875	0.333333	1	missense		Olfactory receptor
NW_004454164.1	XM_004422691.2	1493298	A	C	0.125	0.333333	1	missense	MYO10	Belongs to the TRAFAC class myosin-kinesin ATPase superfamily. Myosin family
NW_004454171.1	XM_004425381.2	25984432	G	A	0.125	0.333333	1	missense	ITIH2	hyaluronan metabolic process
NW_004454183.1	XM_004429496.2	25966158	C	A	0.125	0.333333	1	missense	MYRFL	Myelin regulatory factor-like
NW_004454194.1	XM_004432015.2	10342084	T	C	0.125	0.333333	1	missense	MCTP2	Multiple C2 and transmembrane domain-containing protein
NW_004454156.1	XM_004418335.2	55616627	C	T	0.0625	0.333333	1	missense		Olfactory receptor
NW_004454176.1	XM_004426941.2	6134814	C	G	0.0625	0.333333	1	missense	KAT6B	histone acetyltransferase activity
NW_004454176.1	XM_004426941.2	6139656	C	G	0.0625	0.333333	1	missense	KAT6B	histone acetyltransferase activity
NW_004454159.1	XM_014794384.1	65450478	G	A	0	0.333333	1	missense	OBSCN	substituted 1 base at 1 genomic stop codon
NW_004454160.1	XM_004420818.2	23496958	A	G	0	0.333333	1	missense	ARHGAP29	Rho GTPase-activating protein 29
NW_004454188.1	XM_004430933.1	11025495	C	A	0	0.333333	1	missense	DSPP	Dentin sialophosphoprotein
NW_004454205.1	XM_004434903.2	18005720	G	A	0	0.333333	1	missense	HEATR9	HEAT repeat containing 9
NW_004454225.1	XM_004438038.2	5684355	C	T	0	0.333333	1	missense	EFCAB6	EF-hand calcium-binding domain-containing protein
NW_004454230.1	XM_004438746.2	5417806	C	A	0	0.333333	1	missense	AKAP3	anchor protein 3
NW_004454230.1	XM_014794031.1	5430057	T	C	0	0.333333	1	missense	DYRK4	regulated kinase 4
NW_004454163.1	XM_004422600.2	30955039	A	T	0.9375	0.166667	1	missense	PHLPP1	PH domain leucine-rich repeat-containing protein phosphatase 1
NW_004454164.1	XM_004422725.2	16296649	G	A	0.9375	0.166667	1	missense	SPEF2	Sperm flagellar
NW_004454216.1	XM_004436547.2	2659622	T	A	0.9375	0.166667	1	missense	B4GALT4	Beta-1,4-galactosyltransferase 4
NW_004454221.1	XM_014792596.1	532490	A	C	0.9375	0.166667	1	missense	FANCA	Fanconi anemia
NW_004454161.1	XM_014780721.1	32973452	A	G	0.875	0.166667	1	missense	TMOD3	tropomodulin 3
NW_004454161.1	XM_004421751.2	48354391	G	A	0.875	0.166667	1	missense	PAQR5	Progestin and adipoQ receptor family member
NW_004454179.1	XM_004428113.2	24800090	T	C	0.875	0.166667	1	missense	KCNK18	Potassium channel subfamily K member
NW_004454187.1	XM_014787719.1	17524176	G	A	0.875	0.166667	1	missense	AKR1D1	Aldo-keto reductase family 1, member D1
NW_004454197.1	XM_004432374.2	1908129	G	A	0.875	0.166667	1	missense	MAP10	Microtubule-associated protein 10
NW_004454197.1	XM_004432374.2	1908299	A	C	0.875	0.166667	1	missense	MAP10	Microtubule-associated protein 10
NW_004454197.1	XM_004432374.2	1908705	A	G	0.875	0.166667	1	missense	MAP10	Microtubule-associated protein 10
NW_004454201.1	XM_004433683.2	19075348	G	C	0.875	0.166667	1	missense	ATP7B	Copper-transporting ATPase 2
NW_004454252.1	XM_004440753.2	5229072	G	A	0.875	0.166667	1	missense	MXRA5	associated 5
NW_004454168.1	XM_004423982.2	2877780	G	A	0.75	0.166667	1	missense	LMBRD1	LMBR1 domain containing 1
NW_004454183.1	XM_014786447.1	8561193	G	A	0.75	0.166667	1	missense	LIMA1	LIM domain and
NW_004454191.1	XM_004431321.2	7603853	T	C	0.75	0.166667	1	missense	ZNF804B	Zinc finger protein
NW_004454212.1	XM_014791610.1	674823	A	C	0.75	0.166667	1	missense	IL1A	Produced by activated macrophages, IL-1 stimulates thymocyte proliferation by inducing IL-2 release, B-cell maturation and proliferation, and fibroblast growth factor activity. IL-1 proteins are involved in the inflammatory response, being identified as endogenous pyrogens, and are reported to stimulate the release of prostaglandin and collagenase from synovial cells (By similarity)
NW_004454239.1	XM_014794795.1	3188161	C	G	0.75	0.166667	1	missense	WDR62	WD repeat-containing protein 62
NW_004454163.1	XM_004422579.2	27354104	C	T	0.6875	0.166667	1	missense	ALPK2	kinase 2
NW_004454172.1	XM_014783733.1	5910610	C	A	0.6875	0.166667	1	missense	PER3	Period circadian
NW_004454172.1	XM_004425629.2	12744517	G	A	0.6875	0.166667	1	missense	ATP13A2	cation-transporting ATPase 13A2
NW_004454222.1	XM_014792720.1	1374167	A	G	0.6875	0.166667	1	missense	GCFC2	GC-rich sequence DNA-binding factor 2
NW_004454222.1	XM_014792720.1	1385905	C	T	0.6875	0.166667	1	missense	GCFC2	GC-rich sequence DNA-binding factor 2
NW_004454231.1	XM_004438900.2	10316181	G	A	0.6875	0.166667	1	missense	C10orf88	Chromosome 10 open reading frame 88
NW_004454252.1	XM_004440753.2	5228513	G	A	0.6875	0.166667	1	missense	MXRA5	associated 5
NW_004454263.1	XM_004441557.2	2313707	A	G	0.6875	0.166667	1	missense	C19orf54	UPF0692 protein C19orf54 homolog
NW_004454158.1	XM_004419871.2	55502367	G	A	0.625	0.166667	1	missense	ACOX2	acyl-CoA oxidase
NW_004454182.1	XM_004428842.2	22666167	A	G	0.625	0.166667	1	missense	MAK16	MAK16 homolog
NW_004454188.1	XM_004430982.2	18446286	T	A	0.625	0.166667	1	missense	PDHA2	Dehydrogenase E1 component
NW_004454233.1	XM_014794298.1	1920025	G	T	0.625	0.166667	1	missense		krueppel associated box
NW_004454233.1	XM_014794298.1	1921503	G	C	0.625	0.166667	1	missense		krueppel associated box
NW_004454233.1	XM_014794179.1	2100030	C	T	0.625	0.166667	1	missense	ZNF677	Zinc finger protein 677
NW_004454234.1	XM_004439338.2	586739	C	T	0.625	0.166667	1	missense	NME8	NME NM23 family member 8
NW_004454273.1	XM_004442101.2	402138	C	T	0.625	0.166667	1	missense	GTF2I	General transcription factor II-I
NW_004454294.1	XM_014797194.1	1373942	G	C	0.625	0.166667	1	missense	Abca16	ATP-binding cassette sub-family A
NW_004454297.1	XM_004443046.2	1335302	G	A	0.625	0.166667	1	missense	TIGD5	Tigger transposable element-derived protein
NW_004454157.1	XM_014787397.1	58263931	G	A	0.5625	0.166667	1	missense	KIT	Tyrosine-protein kinase that acts as cell-surface receptor for the cytokine KITLG SCF and plays an essential role in the regulation of cell survival and proliferation, hematopoiesis, stem cell maintenance, gametogenesis, mast cell development, migration and function, and in melanogenesis. In response to KITLG SCF binding, KIT can activate several signaling pathways. Phosphorylates PIK3R1, PLCG1, …
NW_004454160.1	XM_004420645.2	6991401	G	A	0.5625	0.166667	1	missense	AP4B1	protein complex 4 beta 1 subunit
NW_004454168.1	XM_004424425.2	6355043	A	C	0.5625	0.166667	1	missense	EYS	visual perception
NW_004454173.1	XM_004426366.2	20790080	A	G	0.5625	0.166667	1	missense	MLH3	mutL homolog 3
NW_004454183.1	XM_014786721.1	26452018	G	C	0.5625	0.166667	1	missense	PTPRB	Protein tyrosine phosphatase, receptor type, B
NW_004454187.1	XM_004430793.2	8237290	G	C	0.5625	0.166667	1	missense	ZNF425	Zinc finger protein 425
NW_004454203.1	XM_004434042.1	9095875	T	C	0.5625	0.166667	1	missense	NARS2	asparaginyl-tRNA synthetase 2, mitochondrial
NW_004454284.1	XM_014796831.1	934599	G	T	0.5625	0.166667	1	missense	Bpifb5	LBP / BPI / CETP family, N-terminal domain
NW_004454287.1	XM_014796969.1	2516106	C	A	0.5625	0.166667	1	missense
NW_004454161.1	XM_004421909.1	59641906	G	A	0.5	0.166667	1	missense	GABRA5	gamma-aminobutyric acid
NW_004454217.1	XM_004436725.2	14040693	G	A	0.5	0.166667	1	missense	CDKL4	cyclin-dependent kinase-like 4
NW_004454220.1	XM_004436922.2	11816615	C	G	0.5	0.166667	1	missense	ARHGAP1	Rho GTPase activating protein 1
NW_004454168.1	XM_004424454.1	24346231	C	T	0.4375	0.166667	1	missense	TREM2	Triggering receptor expressed on myeloid cells 2
NW_004454172.1	XM_014784104.1	25305479	C	T	0.4375	0.166667	1	missense	IQCC	IQ motif containing C
NW_004454196.1	XM_004432252.2	5008361	C	G	0.4375	0.166667	1	missense	KIAA0232	ATP binding
NW_004454233.1	XM_014794198.1	5113692	T	A	0.4375	0.166667	1	missense	NLRP7	NACHT, LRR and PYD domains-containing protein
NW_004454306.1	XM_014797443.1	611066	T	C	0.4375	0.166667	1	missense	WDR27	WD repeat domain 27
NW_004454414.1	XM_004443849.2	16167	C	T	0.4375	0.166667	1	missense	SLC7A4	Solute carrier family 7, member 4
NW_004454157.1	XM_014784765.1	75258465	C	A	0.375	0.166667	1	missense	PPBP	basic protein
NW_004454178.1	XM_014785363.1	16862356	G	A	0.375	0.166667	1	missense	DAW1	WD domain, G-beta repeat
NW_004454193.1	XM_004431682.2	16456019	T	A	0.375	0.166667	1	missense	CKLF	Chemokine-like factor
NW_004454201.1	XM_004433689.2	19257450	C	T	0.375	0.166667	1	missense	CKAP2	Cytoskeleton associated protein 2
NW_004454204.1	XM_014790440.1	5369185	T	C	0.375	0.166667	1	missense	RIN3	Ras and Rab interactor 3
NW_004454257.1	XM_014795762.1	1734918	T	G	0.375	0.166667	1	missense	CARS	Cysteinyl-tRNA synthetase
NW_004454276.1	XM_004442212.2	220889	C	G	0.375	0.166667	1	missense	C3orf33	Chromosome 3 open reading frame 33
NW_004454170.1	XM_004425089.2	31205708	T	C	0.3125	0.166667	1	missense	PIGR	polymeric immunoglobulin receptor
NW_004454196.1	XM_014788922.1	7947313	T	C	0.3125	0.166667	1	missense	CLNK	hematopoietic cell linker
NW_004454197.1	XM_004432447.2	12488730	C	T	0.3125	0.166667	1	missense	C10orf71	Chromosome 10 open reading frame 71
NW_004454200.1	XM_014789864.1	15300153	G	A	0.3125	0.166667	1	missense	CHRNA2	Cholinergic receptor, nicotinic, alpha 2
NW_004454225.1	XM_014793349.1	7899652	G	A	0.3125	0.166667	1	missense	PKDREJ	REJ domain
NW_004454234.1	XM_004439284.2	1510239	G	A	0.3125	0.166667	1	missense	SLC26A4	solute carrier family 26
NW_004454198.1	XM_004432946.2	16791303	T	C	0.25	0.166667	1	missense	ENGASE	endo-beta-N-acetylglucosaminidase
NW_004454198.1	XM_004432946.2	16793264	C	A	0.25	0.166667	1	missense	ENGASE	endo-beta-N-acetylglucosaminidase
NW_004454212.1	XM_014791581.1	4398424	A	G	0.25	0.166667	1	missense	CNNM3	Cyclin and CBS domain divalent metal cation transport mediator 3
NW_004454221.1	XM_004437064.2	5538577	G	A	0.25	0.166667	1	missense	SLC38A8	Solute carrier family 38 member 8
NW_004454290.1	XM_014797018.1	384617	T	C	0.25	0.166667	1	missense	SPTA1	Spectrin, alpha
NW_004454159.1	XM_004420442.2	60155516	T	C	0.1875	0.166667	1	missense	F2R	negative regulation of renin secretion into blood stream
NW_004454166.1	XM_014781996.1	39171565	G	A	0.1875	0.166667	1	missense	CACNA1B	Voltage-sensitive calcium channels (VSCC) mediate the entry of calcium ions into excitable cells and are also involved in a variety of calcium-dependent processes, including muscle contraction, hormone or neurotransmitter release, gene expression, cell motility, cell division and cell death. The isoform alpha-1B gives rise to N-type calcium currents. N-type calcium channels belong to the 'high-vo…
NW_004454175.1	XM_014784701.1	20294778	T	C	0.1875	0.166667	1	missense	DNAH7	heavy chain 7
NW_004454192.1	XM_004431546.2	21095982	T	G	0.1875	0.166667	1	missense	UOX	Catalyzes the oxidation of uric acid to 5- hydroxyisourate, which is further processed to form (S)-allantoin
NW_004454290.1	XM_014797018.1	393460	C	T	0.1875	0.166667	1	missense	SPTA1	Spectrin, alpha
NW_004454187.1	XM_014787757.1	2072022	T	C	0.125	0.166667	1	missense	NOM1	Nucleolar MIF4G domain-containing protein 1
NW_004454156.1	XM_004418670.2	78172954	T	G	0.0625	0.166667	1	missense	DCDC1	Doublecortin domain-containing protein 1
NW_004454184.1	XM_004429712.2	21884414	A	G	0.0625	0.166667	1	missense	C2CD2	C2 domain-containing protein 2
NW_004454189.1	XM_014787990.1	18883416	C	T	0.0625	0.166667	1	missense	MTBP	MDM2 binding protein
NW_004454220.1	XM_004436854.2	1620877	A	G	0.0625	0.166667	1	missense	EHF	ETS homologous factor
NW_004454222.1	XM_014792747.1	10923366	T	C	0.0625	0.166667	1	missense	IMMT	cristae formation
NW_004454231.1	XM_004438913.2	676423	G	A	0.0625	0.166667	1	missense	KNDC1	cerebellar granular layer formation
NW_004454156.1	XM_004418670.2	78246684	C	G	0	0.166667	1	missense	DCDC1	Doublecortin domain-containing protein 1
NW_004454159.1	XM_014794384.1	65500194	G	A	0	0.166667	1	missense	OBSCN	substituted 1 base at 1 genomic stop codon
NW_004454161.1	XM_014780424.1	2641261	C	G	0	0.166667	1	missense	HEATR5A	HEAT repeat containing 5A
NW_004454194.1	XM_014788672.1	17239198	G	C	0	0.166667	1	missense	KIF7	Kinesin family member 7
NW_004454194.1	XM_014788672.1	17243159	G	A	0	0.166667	1	missense	KIF7	Kinesin family member 7
NW_004454210.1	XM_004435600.2	4912672	T	G	0	0.166667	1	missense	APLF	Aprataxin and PNKP like factor
NW_004454158.1	XM_014791384.1	45199195	C	T	0.9375	0	1	missense	ALS2CL	ALS2 C-terminal like
NW_004454159.1	XM_014797010.1	43469330	G	T	0.9375	0	1	missense	ERAP2	Endoplasmic reticulum aminopeptidase 2
NW_004454159.1	XM_004420441.2	60094284	T	C	0.9375	0	1	missense	F2RL1	coagulation factor II (thrombin) receptor-like 1
NW_004454162.1	XM_014781122.1	20647780	C	A	0.9375	0	1	missense	GPR63	Serpentine type 7TM GPCR chemoreceptor Srsx
NW_004454165.1	XM_014781779.1	34335296	T	C	0.9375	0	1	missense	CCDC168	Coiled-coil domain containing 168
NW_004454165.1	XM_014781779.1	34336150	G	A	0.9375	0	1	missense	CCDC168	Coiled-coil domain containing 168
NW_004454165.1	XM_014781779.1	34337316	T	G	0.9375	0	1	missense	CCDC168	Coiled-coil domain containing 168
NW_004454165.1	XM_014781779.1	34338557	T	C	0.9375	0	1	missense	CCDC168	Coiled-coil domain containing 168
NW_004454165.1	XM_014781779.1	34341505	T	C	0.9375	0	1	missense	CCDC168	Coiled-coil domain containing 168
NW_004454165.1	XM_014781779.1	34346021	C	G	0.9375	0	1	missense	CCDC168	Coiled-coil domain containing 168
NW_004454165.1	XM_014781779.1	34347588	C	A	0.9375	0	1	missense	CCDC168	Coiled-coil domain containing 168
NW_004454165.1	XM_014781779.1	34348173	C	A	0.9375	0	1	missense	CCDC168	Coiled-coil domain containing 168
NW_004454165.1	XM_014781779.1	34349748	T	G	0.9375	0	1	missense	CCDC168	Coiled-coil domain containing 168
NW_004454165.1	XM_014781779.1	34351608	C	A	0.9375	0	1	missense	CCDC168	Coiled-coil domain containing 168
NW_004454165.1	XM_014781779.1	34351864	G	A	0.9375	0	1	missense	CCDC168	Coiled-coil domain containing 168
NW_004454165.1	XM_004423157.1	34396052	C	T	0.9375	0	1	missense	KDELC1	containing 1
NW_004454165.1	XM_014781888.1	34468023	G	A	0.9375	0	1	missense	Mettl21e	Protein-lysine methyltransferase
NW_004454166.1	XM_014782052.1	12671901	T	G	0.9375	0	1	missense		Inhibitor of kappa light polypeptide gene enhancer in B-cells, kinase complex-associated protein
NW_004454170.1	XM_004425172.2	19498799	A	C	0.9375	0	1	missense	AXDND1	Axonemal dynein light chain
NW_004454172.1	XM_004425639.2	13997203	A	C	0.9375	0	1	missense	KLHDC7A	Kelch domain containing 7A
NW_004454174.1	XM_004426541.2	19213941	T	C	0.9375	0	1	missense	USP53	Inactive ubiquitin carboxyl-terminal hydrolase 53
NW_004454177.1	XM_004427399.2	19433009	A	G	0.9375	0	1	missense	MMP27	Matrix metalloproteinase-27
NW_004454178.1	XM_004427729.2	25404231	T	G	0.9375	0	1	missense	ESPNL	Espin-like
NW_004454188.1	XM_004430988.2	21356035	T	C	0.9375	0	1	missense	ADH6	Zinc-binding dehydrogenase
NW_004454201.1	XM_014789958.1	10168743	C	T	0.9375	0	1	missense	AKAP11	anchor protein 11
NW_004454216.1	XM_004436575.2	7790893	A	G	0.9375	0	1	missense	CFAP44	Cilia and flagella associated protein 44
NW_004454222.1	XM_014792702.1	282952	C	G	0.9375	0	1	missense	DQX1	ATP-dependent RNA helicase
NW_004454226.1	XM_004438174.2	10014959	G	A	0.9375	0	1	missense	NTHL1	Bifunctional DNA N-glycosylase with associated apurinic apyrimidinic (AP) lyase function that catalyzes the first step in base excision repair (BER), the primary repair pathway for the repair of oxidative DNA damage. The DNA N-glycosylase activity releases the damaged DNA base from DNA by cleaving the N- glycosidic bond, leaving an AP site. The AP lyase activity cleaves the phosphodiester bond 3'…
NW_004454231.1	XM_004438888.2	9296433	A	G	0.9375	0	1	missense	CHST15	sulfotransferase 15
NW_004454245.1	XM_014795149.1	153706	G	A	0.9375	0	1	missense	PAFAH1B3	Platelet-activating factor acetylhydrolase
NW_004454157.1	XM_004419055.2	55870656	A	C	0.875	0	1	missense	CWH43	Cell wall biogenesis 43 C-terminal homolog
NW_004454158.1	XM_014788464.1	47857855	C	G	0.875	0	1	missense	BSN	Bassoon presynaptic cytomatrix protein
NW_004454159.1	XM_014797010.1	43465729	G	A	0.875	0	1	missense	ERAP2	Endoplasmic reticulum aminopeptidase 2
NW_004454159.1	XM_004420372.2	48915236	G	A	0.875	0	1	missense	GPR98	G protein-coupled receptor
NW_004454164.1	XM_014781572.1	15506796	G	A	0.875	0	1	missense	RAI14	Ankyrin repeat
NW_004454166.1	XM_004423224.1	1077804	T	C	0.875	0	1	missense	POLR1E	Polymerase (RNA) I polypeptide E, 53kDa
NW_004454166.1	XM_014782030.1	5701183	C	T	0.875	0	1	missense	BAAT	amino acid N-acyltransferase
NW_004454168.1	XM_014782677.1	22379293	A	G	0.875	0	1	missense	XPO5	Exportin 1-like protein
NW_004454170.1	XM_004424948.2	16114825	G	A	0.875	0	1	missense	LAMC2	laminin, gamma 2
NW_004454171.1	XM_014783528.1	22029778	C	T	0.875	0	1	missense	DHTKD1	Dehydrogenase E1 and transketolase domain containing 1
NW_004454172.1	XM_004425614.2	12221996	C	G	0.875	0	1	missense	SPEN	Spen family transcriptional repressor
NW_004454172.1	XM_014783748.1	16682413	C	T	0.875	0	1	missense	USP48	Belongs to the peptidase C19 family
NW_004454177.1	XM_004427391.2	19013127	C	T	0.875	0	1	missense	DYNC2H1	2, heavy chain 1
NW_004454177.1	XM_014785024.1	21387110	G	A	0.875	0	1	missense	CNTN5	Fibronectin type 3 domain
NW_004454179.1	XM_014785530.1	393810	G	A	0.875	0	1	missense	KIF20B	Belongs to the TRAFAC class myosin-kinesin ATPase superfamily. Kinesin family
NW_004454179.1	XM_004427858.2	4384543	C	A	0.875	0	1	missense	HELLS	Helicase
NW_004454188.1	XM_004430893.1	6907875	A	G	0.875	0	1	missense	THAP9	THAP domain containing 9
NW_004454191.1	XM_004431340.2	10300151	C	A	0.875	0	1	missense	PEX1	Peroxisomal biogenesis factor 1
NW_004454192.1	XM_004431516.2	14933739	C	T	0.875	0	1	missense	AK5	adenylate kinase
NW_004454194.1	XM_004431980.2	18886206	A	G	0.875	0	1	missense	PDE8A	Phosphodiesterase 8A
NW_004454194.1	XM_014788679.1	19254462	G	A	0.875	0	1	missense	HOMER2	homolog 2
NW_004454195.1	XM_004432056.2	545354	C	T	0.875	0	1	missense	SLC17A3	sodium-dependent phosphate transport protein 4
NW_004454201.1	XM_014789935.1	13767832	G	A	0.875	0	1	missense	LRRC63	Leucine-rich repeat-containing protein 63
NW_004454209.1	XM_004435392.2	2858936	A	C	0.875	0	1	missense	GSG1	Germ cell associated 1
NW_004454213.1	XM_014792007.1	6139470	C	A	0.875	0	1	missense	NES	Belongs to the intermediate filament family
NW_004454213.1	XM_014792007.1	6140988	G	A	0.875	0	1	missense	NES	Belongs to the intermediate filament family
NW_004454222.1	XM_004437168.2	257310	G	A	0.875	0	1	missense	TTC31	tetratricopeptide repeat
NW_004454254.1	XM_014795645.1	5102961	T	C	0.875	0	1	missense	NUDT1	2-hydroxy-(deoxy)adenosine-triphosphate pyrophosphatase activity
NW_004454259.1	XM_004441150.2	112721	G	C	0.875	0	1	missense	LRRK2	Leucine-rich repeat serine threonine-protein kinase
NW_004454156.1	XM_014780413.1	28240605	C	T	0.8125	0	1	missense	NFYB	Nuclear transcription factor Y subunit beta
NW_004454158.1	XM_004419617.2	45216990	G	A	0.8125	0	1	missense	TMIE	Transmembrane inner ear
NW_004454158.1	XM_014793440.1	58848761	T	A	0.8125	0	1	missense	C3orf14	Chromosome 3 open reading frame 14
NW_004454159.1	XM_014797612.1	57745784	T	C	0.8125	0	1	missense	PAPD4	Poly(A) RNA polymerase
NW_004454160.1	XM_004420994.2	47266360	G	A	0.8125	0	1	missense	OSBPL1A	Oxysterol-binding protein-related protein
NW_004454161.1	XM_004421545.2	29812586	T	C	0.8125	0	1	missense	SLC24A5	solute carrier family 24, member 5
NW_004454162.1	XM_004422349.2	54358811	T	C	0.8125	0	1	missense		regulation of response to stimulus
NW_004454162.1	XM_004422347.2	54363499	A	T	0.8125	0	1	missense	HBS1L	regulation of response to stimulus
NW_004454164.1	XM_004422725.2	16244937	A	G	0.8125	0	1	missense	SPEF2	Sperm flagellar
NW_004454164.1	XM_004422756.2	18802025	C	T	0.8125	0	1	missense	LIFR	leukemia inhibitory factor receptor
NW_004454164.1	XM_014781649.1	32245104	G	A	0.8125	0	1	missense	GAPT	adaptor protein, transmembrane
NW_004454166.1	XM_014782087.1	16610152	G	A	0.8125	0	1	missense	RGS3	Regulator of G protein signalling domain
NW_004454170.1	XM_004425172.2	19544280	G	A	0.8125	0	1	missense	AXDND1	Axonemal dynein light chain
NW_004454172.1	XM_004425946.2	28642326	G	A	0.8125	0	1	missense	ADPRHL2	poly(ADP-ribose) glycohydrolase activity
NW_004454178.1	XM_014785381.1	18730456	A	G	0.8125	0	1	missense	SP110	SP110 nuclear body
NW_004454178.1	XM_004427702.2	21661762	G	A	0.8125	0	1	missense	UGT1A8	Belongs to the UDP-glycosyltransferase family
NW_004454199.1	XM_004433053.2	8150781	A	G	0.8125	0	1	missense	TMEM220	Transmembrane protein 220
NW_004454199.1	XM_004433377.2	19126675	G	A	0.8125	0	1	missense	SPAG5	Sperm associated antigen 5
NW_004454200.1	XM_014789923.1	15163584	T	G	0.8125	0	1	missense	Gulo	L-gulonolactone oxidase-like
NW_004454232.1	XM_004438988.2	5670145	G	A	0.8125	0	1	missense	ASPM	Abnormal spindle-like microcephaly-associated protein homolog
NW_004454232.1	XM_004438988.2	5671318	G	A	0.8125	0	1	missense	ASPM	Abnormal spindle-like microcephaly-associated protein homolog
NW_004454236.1	XM_004439597.2	1556856	G	C	0.8125	0	1	missense	DNAH14	heavy chain 14
NW_004454238.1	XM_004439661.2	4949121	T	C	0.8125	0	1	missense	SPATA17	Spermatogenesis associated 17
NW_004454239.1	XM_014794763.1	1615687	T	G	0.8125	0	1	missense	ZNF181	krueppel associated box
NW_004454239.1	XM_014794775.1	1633104	T	C	0.8125	0	1	missense
NW_004454239.1	XM_004439753.2	3016422	G	T	0.8125	0	1	missense	APLP1	Amyloid beta (A4) precursor-like protein 1
NW_004454273.1	XM_014796521.1	1217318	C	G	0.8125	0	1	missense	VPS37D	Vacuolar protein sorting-associated protein 37D
NW_004454291.1	XM_014797149.1	2023397	A	G	0.8125	0	1	missense	PCOLCE	Procollagen C-endopeptidase enhancer
NW_004454361.1	XM_004443802.2	55334	G	A	0.8125	0	1	missense	GBP5	Guanylate-binding protein
NW_004454157.1	XM_004418717.2	1549840	G	A	0.75	0	1	missense	FAM71F2	Family with sequence similarity 71, member F2
NW_004454157.1	XM_004419059.2	56075621	G	A	0.75	0	1	missense	LRRC66	Leucine-rich repeat-containing protein 66
NW_004454158.1	XM_014790945.1	41608746	A	G	0.75	0	1	missense	VIPR1	Vasoactive intestinal polypeptide receptor 1
NW_004454159.1	XM_004420182.2	11617670	T	C	0.75	0	1	missense	CATSPER3	cation channel
NW_004454163.1	XM_004422664.2	4870311	T	C	0.75	0	1	missense	CCDC178	Coiled-coil domain containing 178
NW_004454164.1	XM_014781525.1	18459507	A	C	0.75	0	1	missense	BNIP3	BCL2 adenovirus E1B 19 kDa protein-interacting protein
NW_004454164.1	XM_014781526.1	18724474	G	A	0.75	0	1	missense	EGFLAM	fibronectin type III and laminin G domains
NW_004454164.1	XM_004422911.2	42953960	G	A	0.75	0	1	missense	LPAR2	Lysophosphatidic acid receptor 2
NW_004454172.1	XM_014783736.1	8535946	C	A	0.75	0	1	missense	C1orf127	Domain of unknown function (DUF4556)
NW_004454172.1	XM_004425883.2	25201507	C	A	0.75	0	1	missense	TMEM39B	Transmembrane protein 39b
NW_004454178.1	XM_014785275.1	4246032	C	T	0.75	0	1	missense	SPAG16	antigen 16
NW_004454184.1	XM_004429566.2	13519268	C	T	0.75	0	1	missense	C21orf62	protein C21orf62 homolog
NW_004454190.1	XM_004431208.2	11735505	T	C	0.75	0	1	missense	FBXO43	F-box only protein 43
NW_004454191.1	XM_004431335.2	10009639	C	T	0.75	0	1	missense	LRRD1	repeats and death domain containing 1
NW_004454191.1	XM_004431335.2	10010207	T	C	0.75	0	1	missense	LRRD1	repeats and death domain containing 1
NW_004454193.1	XM_004431792.2	21260857	G	A	0.75	0	1	missense	PMFBP1	Polyamine modulated factor 1 binding protein 1
NW_004454199.1	XM_014789731.1	18241267	C	G	0.75	0	1	missense	SSH2	Protein phosphatase Slingshot
NW_004454205.1	XM_014790882.1	13108278	T	C	0.75	0	1	missense	TEX14	Testis expressed 14, intercellular bridge forming factor
NW_004454230.1	XM_004438645.2	1317143	G	A	0.75	0	1	missense	A2M	A-macroglobulin receptor
NW_004454235.1	XM_004439412.2	3137318	G	C	0.75	0	1	missense	SEZ6L2	Seizure related 6 homolog
NW_004454157.1	XM_004418978.2	47436765	T	G	0.6875	0	1	missense	TLR6	receptor 6
NW_004454158.1	XM_014792913.1	50401808	T	C	0.6875	0	1	missense	GNL3	protein-like 3
NW_004454160.1	XM_014779881.1	4174493	G	A	0.6875	0	1	missense	TTF2	transcription termination factor
NW_004454161.1	XM_004421406.2	23152412	C	G	0.6875	0	1	missense	BUB1B	BUB1 mitotic checkpoint serine threonine kinase B
NW_004454162.1	XM_014781206.1	47208174	G	A	0.6875	0	1	missense	RSPO3	Furin-like repeat, cysteine-rich
NW_004454168.1	XM_014782846.1	31700534	A	G	0.6875	0	1	missense	TAP1	transporter 1
NW_004454168.1	XM_014782846.1	31700549	G	C	0.6875	0	1	missense	TAP1	transporter 1
NW_004454168.1	XM_014782846.1	31701461	G	A	0.6875	0	1	missense	TAP1	transporter 1
NW_004454168.1	XM_014782846.1	31702181	C	A	0.6875	0	1	missense	TAP1	transporter 1
NW_004454172.1	XM_014783725.1	1244475	C	T	0.6875	0	1	missense	MORN1	MORN repeat containing 1
NW_004454172.1	XM_014783733.1	5919690	C	T	0.6875	0	1	missense	PER3	Period circadian
NW_004454172.1	XM_014783951.1	16085685	G	T	0.6875	0	1	missense	EIF4G3	Eukaryotic translation initiation factor 4 gamma
NW_004454172.1	XM_004425777.2	20553867	G	A	0.6875	0	1	missense	LIN28A	Lin-28 homolog A
NW_004454172.1	XM_004425967.2	29917364	C	T	0.6875	0	1	missense	DNALI1	Dynein axonemal light intermediate chain 1
NW_004454173.1	XM_004426449.1	6931510	T	C	0.6875	0	1	missense	CCDC175	Coiled-coil domain containing 175
NW_004454182.1	XM_004428725.2	6896268	G	A	0.6875	0	1	missense	WWC2	WW and C2 domain containing 2
NW_004454183.1	XM_014786688.1	17098586	T	C	0.6875	0	1	missense	LRIG3	Leucine-rich repeats and immunoglobulin-like domains
NW_004454184.1	XM_014786838.1	16729163	A	C	0.6875	0	1	missense	DOPEY2	Dopey family member 2
NW_004454185.1	XM_004429843.2	4389961	G	A	0.6875	0	1	missense	MN1	intramembranous ossification
NW_004454187.1	XM_014787651.1	7754512	C	T	0.6875	0	1	missense	ZNF862	Zinc finger protein 862
NW_004454198.1	XM_014789279.1	14275803	A	C	0.6875	0	1	missense	FBF1	factor 1
NW_004454198.1	XM_014789330.1	16650903	T	C	0.6875	0	1	missense	KIAA1731NL	N-terminal like
NW_004454198.1	XM_014789330.1	16651056	C	T	0.6875	0	1	missense	KIAA1731NL	N-terminal like
NW_004454203.1	XM_004433954.2	3761401	T	C	0.6875	0	1	missense	CLPB	ClpB homolog, mitochondrial AAA ATPase chaperonin
NW_004454204.1	XM_004434221.2	5816095	G	A	0.6875	0	1	missense	UBR7	E3 ubiquitin-protein ligase UBR7
NW_004454209.1	XM_014791344.1	5090187	G	A	0.6875	0	1	missense	EPS8	epidermal growth factor receptor
NW_004454212.1	XM_004435911.2	3595225	C	T	0.6875	0	1	missense		Prominin
NW_004454217.1	XM_004436695.2	9498555	C	T	0.6875	0	1	missense	CAMKMT	Calmodulin-lysine N-methyltransferase
NW_004454222.1	XM_004437149.2	155388	C	T	0.6875	0	1	missense	DCTN1	dynactin
NW_004454222.1	XM_014792697.1	250602	A	G	0.6875	0	1	missense	CCDC142	Coiled-coil domain containing 142
NW_004454224.1	XM_004437421.2	4051744	C	T	0.6875	0	1	missense		deadenylation-dependent decapping of nuclear-transcribed mRNA
NW_004454241.1	XM_004439976.2	5552036	G	C	0.6875	0	1	missense	ABI3BP	Fibronectin type 3 domain
NW_004454280.1	XM_004442308.2	844390	C	G	0.6875	0	1	missense	REEP4	receptor accessory protein 4
NW_004454280.1	XM_004442308.2	846486	G	A	0.6875	0	1	missense	REEP4	receptor accessory protein 4
NW_004454280.1	XM_014796678.1	861102	G	C	0.6875	0	1	missense	HR	HR, lysine demethylase and nuclear receptor corepressor
NW_004454159.1	XM_014797298.1	49082746	G	A	0.625	0	1	missense	POLR3G	Polymerase (RNA) III (DNA directed) polypeptide G (32kD)
NW_004454163.1	XM_004422608.2	31519322	A	G	0.625	0	1	missense	SERPINB13	SERine Proteinase INhibitors
NW_004454164.1	XM_004422691.2	1421428	T	C	0.625	0	1	missense	MYO10	Belongs to the TRAFAC class myosin-kinesin ATPase superfamily. Myosin family
NW_004454167.1	XM_014782406.1	22295569	G	T	0.625	0	1	missense	DPP10	Dipeptidyl-peptidase 10 (non-functional)
NW_004454167.1	XM_014782406.1	22295570	A	C	0.625	0	1	missense	DPP10	Dipeptidyl-peptidase 10 (non-functional)
NW_004454181.1	XM_004428522.2	8065098	C	G	0.625	0	1	missense	STK10	kinase 10
NW_004454181.1	XM_004428564.2	18026820	G	A	0.625	0	1	missense	ATP10B	Belongs to the cation transport ATPase (P-type) (TC 3.A.3) family. Type IV subfamily
NW_004454183.1	XM_004429495.2	22968306	C	G	0.625	0	1	missense	HELB	DNA helicase
NW_004454184.1	XM_004429692.2	13170470	T	C	0.625	0	1	missense	URB1	URB1 ribosome biogenesis 1 homolog (S. cerevisiae)
NW_004454186.1	XM_004430545.2	14989393	C	T	0.625	0	1	missense	ZNF334	Zinc finger protein
NW_004454187.1	XM_004430632.2	7810795	T	A	0.625	0	1	missense	SSPO	SCO-spondin
NW_004454187.1	XM_004430632.2	7810796	G	T	0.625	0	1	missense	SSPO	SCO-spondin
NW_004454189.1	XM_004431131.1	1204464	A	G	0.625	0	1	missense	MROH5	Maestro heat-like repeat family member 5
NW_004454196.1	XM_014788918.1	5760029	C	A	0.625	0	1	missense	JAKMIP1	Janus kinase and
NW_004454199.1	XM_014789480.1	3049995	G	T	0.625	0	1	missense	SPECC1	Sperm antigen with calponin homology and coiled-coil domains 1
NW_004454204.1	XM_004434219.2	5791573	G	A	0.625	0	1	missense	TMEM251	Transmembrane protein 251
NW_004454209.1	XM_004435423.2	7788787	G	A	0.625	0	1	missense	PIK3C2G	Phosphatidylinositol-4-phosphate 3-kinase, catalytic subunit type 2 gamma
NW_004454219.1	XM_014792411.1	6999726	G	A	0.625	0	1	missense	MPDZ	Multiple PDZ domain
NW_004454221.1	XM_004437116.2	13351987	G	A	0.625	0	1	missense	FA2H	Fatty acid 2-hydroxylase
NW_004454227.1	XM_014793613.1	6306816	C	A	0.625	0	1	missense	C7orf72	Chromosome 7 open reading frame 72
NW_004454227.1	XM_014793613.1	6336847	T	C	0.625	0	1	missense	C7orf72	Chromosome 7 open reading frame 72
NW_004454231.1	XM_004438875.2	7011794	C	T	0.625	0	1	missense	C10orf90	alpha-actinin binding
NW_004454231.1	XM_014794049.1	10384374	C	G	0.625	0	1	missense	SSC4D	Scavenger receptor Cys-rich
NW_004454231.1	XM_014794049.1	10387567	C	T	0.625	0	1	missense	SSC4D	Scavenger receptor Cys-rich
NW_004454247.1	XM_014795370.1	1427856	C	T	0.625	0	1	missense		solute carrier family 22
NW_004454248.1	XM_014795404.1	4870651	C	A	0.625	0	1	missense	CSMD1	CUB and sushi
NW_004454248.1	XM_014795412.1	6537068	G	A	0.625	0	1	missense	ARHGEF10	Rho guanine nucleotide exchange factor
NW_004454261.1	XM_004441352.2	4177303	T	G	0.625	0	1	missense	REXO1	RNA exonuclease 1 homolog
NW_004454275.1	XM_004442198.2	74773	A	C	0.625	0	1	missense	RAD18	E3 ubiquitin-protein ligase RAD18
NW_004454286.1	XM_014796891.1	1298862	G	A	0.625	0	1	missense	HOOK2	Protein Hook homolog
NW_004454156.1	XM_004417902.2	7937375	A	G	0.5625	0	1	missense	OTOGL	Alpha-L-arabinofuranosidase B (ABFB) domain
NW_004454158.1	XM_004419534.2	38944696	T	C	0.5625	0	1	missense	XIRP1	Xin actin-binding repeat-containing protein 1
NW_004454158.1	XM_004419534.2	38945420	G	A	0.5625	0	1	missense	XIRP1	Xin actin-binding repeat-containing protein 1
NW_004454158.1	XM_004419534.2	38947393	T	C	0.5625	0	1	missense	XIRP1	Xin actin-binding repeat-containing protein 1
NW_004454160.1	XM_014780203.1	35276808	T	G	0.5625	0	1	missense	SH3D19	SH3 domain containing 19
NW_004454160.1	XM_014780332.1	59547953	C	G	0.5625	0	1	missense	ANKRD12	ankyrin repeat
NW_004454164.1	XM_014781526.1	18708288	C	G	0.5625	0	1	missense	EGFLAM	fibronectin type III and laminin G domains
NW_004454168.1	XM_014782927.1	33001078	A	G	0.5625	0	1	missense	AGER	Advanced glycosylation end product-specific receptor
NW_004454168.1	XM_014782884.1	33090861	A	G	0.5625	0	1	missense	TNXB	Fibrinogen beta and gamma chains, C-terminal globular domain
NW_004454168.1	XM_014782979.1	33467368	G	C	0.5625	0	1	missense	TNF	tumor necrosis factor
NW_004454169.1	XM_004424551.2	4741385	G	T	0.5625	0	1	missense	BDH1	3-hydroxybutyrate dehydrogenase
NW_004454171.1	XM_004425335.2	18148742	C	A	0.5625	0	1	missense	PTER	zinc ion binding
NW_004454182.1	XM_004428772.1	9652677	G	A	0.5625	0	1	missense	MTNR1A	Melatonin receptor
NW_004454183.1	XM_004429045.2	9674977	A	G	0.5625	0	1	missense	SLC4A8	sodium bicarbonate
NW_004454183.1	XM_014786498.1	10469168	C	T	0.5625	0	1	missense	KRT82	Keratin, type II cuticular Hb2
NW_004454189.1	XM_014788029.1	10932469	T	C	0.5625	0	1	missense		Gasdermin family
NW_004454190.1	XM_004431148.2	1367867	T	C	0.5625	0	1	missense	MCM4	Minichromosome maintenance complex component 4
NW_004454190.1	XM_004431149.2	1382601	A	G	0.5625	0	1	missense	PRKDC	protein kinase, DNA-activated, catalytic polypeptide
NW_004454190.1	XM_004431291.2	19818905	G	A	0.5625	0	1	missense	PKHD1L1	PA14 domain
NW_004454195.1	XM_014788794.1	21383673	G	A	0.5625	0	1	missense	SLC22A23	organic anion transmembrane transporter activity
NW_004454196.1	XM_004432250.2	4857224	C	A	0.5625	0	1	missense	CCDC96	Domain of unknown function (DUF4201)
NW_004454197.1	XM_004432407.2	8782036	C	T	0.5625	0	1	missense	ZNF22	Zinc finger protein 22
NW_004454197.1	XM_014789041.1	18254422	C	T	0.5625	0	1	missense	NRG3	Pro-neuregulin-3, membrane-bound
NW_004454198.1	XM_004432828.2	16294251	C	T	0.5625	0	1	missense	DNAH17	heavy chain 17
NW_004454205.1	XM_004434864.2	814481	T	C	0.5625	0	1	missense	HSPB9	Heat shock protein
NW_004454225.1	XM_004438053.2	11790859	G	T	0.5625	0	1	missense	PPP6R2	phosphatase 6, regulatory subunit 2
NW_004454230.1	XM_014794036.1	2384507	C	T	0.5625	0	1	missense	CLEC4D	C-type lectin domain family 4, member D
NW_004454236.1	XM_014794675.1	590720	G	A	0.5625	0	1	missense	TP53BP2	Tumor protein p53 binding protein 2
NW_004454236.1	XM_004439597.2	1616563	A	G	0.5625	0	1	missense	DNAH14	heavy chain 14
NW_004454298.1	XM_014797337.1	1240690	G	T	0.5625	0	1	missense	GGT5	gamma-glutamyltransferase 5
NW_004454156.1	XM_004418257.2	46490404	G	A	0.5	0	1	missense	OTOF	Otoferlin
NW_004454156.1	XM_004418257.2	46496743	T	G	0.5	0	1	missense	OTOF	Otoferlin
NW_004454157.1	XM_004418863.2	24215691	G	A	0.5	0	1	missense	CRHR2	receptor 2
NW_004454157.1	XM_014787950.1	74592024	T	C	0.5	0	1	missense	COX18	Mitochondrial inner membrane protein COX18-like
NW_004454158.1	XM_004419624.2	45579405	C	T	0.5	0	1	missense	SETD2	Histone-lysine N-methyltransferase SETD2
NW_004454158.1	XM_014792674.1	49788054	G	C	0.5	0	1	missense	ACY1	Peptidase dimerisation domain
NW_004454159.1	XM_014796918.1	38582915	C	G	0.5	0	1	missense	PPIP5K2	kinase 2
NW_004454159.1	XM_014797601.1	57648721	T	C	0.5	0	1	missense	CMYA5	Cardiomyopathy associated 5
NW_004454159.1	XM_014797601.1	57649330	C	A	0.5	0	1	missense	CMYA5	Cardiomyopathy associated 5
NW_004454162.1	XM_004422233.2	34456506	G	A	0.5	0	1	missense	RFPL4B	Ret finger
NW_004454164.1	XM_004422816.2	29408862	C	T	0.5	0	1	missense	DHX29	ATP-binding RNA helicase involved in translation initiation. Part of the 43S pre-initiation complex that is required for efficient initiation on mRNAs of higher eukaryotes with structured 5'-UTRs by promoting efficient NTPase-dependent 48S complex formation. Specifically binds to the 40S ribosome near the mRNA entrance. Does not possess a processive helicase activity
NW_004454168.1	XM_004424425.2	6263452	C	T	0.5	0	1	missense	EYS	visual perception
NW_004454169.1	XM_004424541.2	4287892	G	A	0.5	0	1	missense	DLG1	large homolog 1
NW_004454170.1	XM_014783334.1	10238066	A	G	0.5	0	1	missense	TATDN3	TatD DNase domain containing 3
NW_004454172.1	XM_004426004.2	31858103	G	A	0.5	0	1	missense	TRIT1	tRNA dimethylallyltransferase
NW_004454177.1	XM_014785023.1	19686668	C	T	0.5	0	1	missense	TMEM123	Transmembrane protein 123
NW_004454179.1	XM_004428096.2	22034391	G	A	0.5	0	1	missense	CCDC186	Coiled-coil domain containing 186
NW_004454189.1	XM_014788026.1	8339319	C	G	0.5	0	1	missense	TG	Thyroglobulin
NW_004454202.1	XM_004433776.2	13943829	G	A	0.5	0	1	missense	GPCPD1	Glycerophosphocholine phosphodiesterase
NW_004454203.1	XM_014790190.1	9596583	G	A	0.5	0	1	missense	TENM4	Teneurin transmembrane protein 4
NW_004454212.1	XM_014791705.1	14812882	G	A	0.5	0	1	missense	GCC2	recycling endosome to Golgi transport
NW_004454213.1	XM_004436270.2	11601429	G	C	0.5	0	1	missense	XKR9	XK, Kell blood group complex subunit-related family, member 9
NW_004454226.1	XM_004438146.2	9157451	G	T	0.5	0	1	missense	CLDN9	Plays a major role in tight junction-specific obliteration of the intercellular space, through calcium- independent cell-adhesion activity
NW_004454231.1	XM_014794049.1	10411217	G	C	0.5	0	1	missense	SSC4D	Scavenger receptor Cys-rich
NW_004454231.1	XM_014794049.1	10418560	T	A	0.5	0	1	missense	SSC4D	Scavenger receptor Cys-rich
NW_004454276.1	XM_004442209.1	1223	C	T	0.5	0	1	missense		vomeronasal type-2 receptor
NW_004454307.1	XM_004443245.2	375048	A	G	0.5	0	1	missense	FANCG	Fanconi anemia, complementation group G
NW_004454307.1	XM_014797467.1	618040	C	G	0.5	0	1	missense	Unc13b	unc-13 homolog B
NW_004454156.1	XM_004417925.2	14666828	T	C	0.4375	0	1	missense	C12orf50	Chromosome 12 open reading frame 50
NW_004454156.1	XM_004417925.2	14668160	G	A	0.4375	0	1	missense	C12orf50	Chromosome 12 open reading frame 50
NW_004454156.1	XM_004418300.2	52632300	G	A	0.4375	0	1	missense	OSR1	Odd-skipped related transciption factor 1
NW_004454160.1	XM_004420594.2	2036012	G	A	0.4375	0	1	missense	HMGCS2	This enzyme condenses acetyl-CoA with acetoacetyl-CoA to form HMG-CoA, which is the substrate for HMG-CoA reductase
NW_004454161.1	XM_014780877.1	49765146	A	G	0.4375	0	1	missense	LRRC49	Leucine-rich repeat
NW_004454161.1	XM_004421906.2	58216018	C	G	0.4375	0	1	missense	HERC2	HECT and RLD domain containing E3 ubiquitin protein ligase 2
NW_004454162.1	XM_014781209.1	47694870	G	T	0.4375	0	1	missense	C6orf58	Leg1
NW_004454165.1	XM_004423161.2	34632347	A	G	0.4375	0	1	missense	SLC10A2	sodium bile acid
NW_004454168.1	XM_014782920.1	32936738	T	C	0.4375	0	1	missense		Butyrophilin subfamily 1 member A1-like
NW_004454168.1	XM_004424389.2	34414416	G	A	0.4375	0	1	missense	VARS2	valyl-tRNA synthetase 2, mitochondrial
NW_004454170.1	XM_004425084.2	30889623	C	G	0.4375	0	1	missense	POGK	pogo transposable element with KRAB domain
NW_004454172.1	XM_014783885.1	11679096	T	C	0.4375	0	1	missense	FHAD1	phosphopeptide binding domain 1
NW_004454177.1	XM_004427243.2	5064962	G	C	0.4375	0	1	missense	BCL9L	B-cell lymphoma 9 protein
NW_004454178.1	XM_014785504.1	9176579	A	G	0.4375	0	1	missense	CCDC108	Cilia and flagella associated protein 65
NW_004454192.1	XM_014788275.1	12645694	G	A	0.4375	0	1	missense	CRYZ	Alcohol dehydrogenase GroES-like domain
NW_004454197.1	XM_014789042.1	20254375	T	C	0.4375	0	1	missense	SH2D4B	SH2 domain containing 4B
NW_004454198.1	XM_014789397.1	4778335	T	C	0.4375	0	1	missense	ERN1	Endoplasmic reticulum to nucleus signaling 1
NW_004454208.1	XM_004435265.2	4763458	C	T	0.4375	0	1	missense	C1QTNF9	Complement C1q and tumor necrosis factor-related protein 9A
NW_004454220.1	XM_014792467.1	12988632	C	T	0.4375	0	1	missense	PTPRJ	Protein tyrosine phosphatase, receptor type J
NW_004454254.1	XM_014795650.1	2465675	C	G	0.4375	0	1	missense	FBXL18	F-box and leucine-rich repeat protein 18
NW_004454254.1	XM_014795610.1	4951602	G	A	0.4375	0	1	missense		Kinesin-like protein
NW_004454289.1	XM_004442722.2	471144	C	T	0.4375	0	1	missense	NOL8	nucleolar protein 8
NW_004454289.1	XM_004442722.2	472786	G	A	0.4375	0	1	missense	NOL8	nucleolar protein 8
NW_004454156.1	XM_004417940.2	17243608	G	A	0.375	0	1	missense	EPYC	Epiphycan
NW_004454157.1	XM_004418932.2	31745928	T	G	0.375	0	1	missense	CDCA7L	cell division
NW_004454157.1	XM_004419024.2	52323155	G	A	0.375	0	1	missense	GUF1	Translation factor GUF1
NW_004454158.1	XM_014790828.1	40032122	G	A	0.375	0	1	missense	ZNF621	Zinc finger protein 621
NW_004454158.1	XM_004419725.2	48227081	G	A	0.375	0	1	missense	RBM6	RNA-binding protein 6 isoform X1
NW_004454160.1	XM_014780342.1	61590557	G	A	0.375	0	1	missense	LAMA1	Laminin, alpha 1
NW_004454160.1	XM_014780342.1	61625102	A	G	0.375	0	1	missense	LAMA1	Laminin, alpha 1
NW_004454161.1	XM_004421361.2	16702511	G	A	0.375	0	1	missense	NUTM1	family) member 1
NW_004454162.1	XM_014781060.1	56041899	C	T	0.375	0	1	missense	IL20RA	Interleukin-20 receptor subunit alpha
NW_004454166.1	XM_014782258.1	32319290	G	A	0.375	0	1	missense	HMCN2	Immunoglobulin C-2 Type
NW_004454168.1	XM_004424040.2	17273642	A	G	0.375	0	1	missense	MUT	Methylmalonyl-CoA mutase
NW_004454170.1	XM_014783469.1	31599026	G	A	0.375	0	1	missense	IKBKE	Inhibitor of nuclear factor
NW_004454171.1	XM_004425242.2	3704178	C	T	0.375	0	1	missense	ITGB1	Integrin, beta 1 (fibronectin receptor, beta polypeptide, antigen CD29 includes MDF2, MSK12)
NW_004454172.1	XM_004425610.2	12072231	G	A	0.375	0	1	missense	TMEM82	Transmembrane protein 82
NW_004454175.1	XM_014784618.1	11336576	C	T	0.375	0	1	missense	FSIP2	Fibrous sheath interacting protein 2
NW_004454175.1	XM_014784618.1	11349602	T	C	0.375	0	1	missense	FSIP2	Fibrous sheath interacting protein 2
NW_004454178.1	XM_014785364.1	16928393	T	C	0.375	0	1	missense	SPHKAP	SPHK1 interactor, AKAP domain containing
NW_004454180.1	XM_004428183.2	277191	C	T	0.375	0	1	missense	PDK1	kinase, isozyme 1
NW_004454180.1	XM_014785863.1	1644318	G	A	0.375	0	1	missense	GORASP2	Golgi reassembly stacking protein 2
NW_004454180.1	XM_004428203.2	1725455	T	C	0.375	0	1	missense	GAD1	Glutamate decarboxylase 1
NW_004454181.1	XM_004428564.2	18077531	G	A	0.375	0	1	missense	ATP10B	Belongs to the cation transport ATPase (P-type) (TC 3.A.3) family. Type IV subfamily
NW_004454182.1	XM_014786306.1	16831259	G	A	0.375	0	1	missense	C8orf48	Chromosome 8 open reading frame 48
NW_004454183.1	XM_004429114.2	11273556	G	A	0.375	0	1	missense	SP1	Transcription factor
NW_004454184.1	XM_004429614.1	19582269	T	A	0.375	0	1	missense	LCA5L	Leber congenital amaurosis 5-like
NW_004454185.1	XM_014787096.1	15740784	G	T	0.375	0	1	missense	HECTD4	Domain Homologous to E6-AP Carboxyl Terminus with
NW_004454188.1	XM_004430926.2	10675701	G	T	0.375	0	1	missense	KLHL8	family member 8
NW_004454194.1	XM_004431986.2	19168261	G	T	0.375	0	1	missense	FSD2	Fibronectin type III and SPRY
NW_004454195.1	XM_014788706.1	972433	T	A	0.375	0	1	missense	LRRC16A	Capping protein regulator and myosin 1 linker 1
NW_004454198.1	XM_004432933.2	14245401	A	G	0.375	0	1	missense	TRIM65	Tripartite motif containing 65
NW_004454200.1	XM_004433585.2	4017931	C	T	0.375	0	1	missense	DDX60	DEAD (Asp-Glu-Ala-Asp) box polypeptide 60
NW_004454200.1	XM_014789923.1	15149099	T	C	0.375	0	1	missense	Gulo	L-gulonolactone oxidase-like
NW_004454203.1	XM_004434046.2	12939348	C	T	0.375	0	1	missense	DDIAS	Nitric oxide-inducible
NW_004454205.1	XM_014790782.1	4773382	C	T	0.375	0	1	missense	HOXB6	Homeobox protein Hox-B6
NW_004454205.1	XM_004434673.1	5986838	A	G	0.375	0	1	missense	PDK2	kinase, isozyme 2
NW_004454210.1	XM_014791424.1	966378	G	T	0.375	0	1	missense	RAB11FIP5	RAB11 family interacting protein 5
NW_004454213.1	XM_014791933.1	4893377	G	A	0.375	0	1	missense	ADAM15	ADAM metallopeptidase domain 15
NW_004454226.1	XM_004438267.2	7279786	C	G	0.375	0	1	missense	C16orf89	UPF0764 protein C16orf89 homolog
NW_004454235.1	XM_004439400.2	3032680	G	A	0.375	0	1	missense	DOC2A	Double C2-like
NW_004454248.1	XM_004440580.2	2012141	T	A	0.375	0	1	missense	MCPH1	regulation of chromosome condensation
NW_004454251.1	XM_004440733.2	4779633	A	C	0.375	0	1	missense	SAMSN1	SAM domain, SH3 domain and nuclear localization signals 1
NW_004454269.1	XM_004441939.2	1987390	A	G	0.375	0	1	missense	NAPB	soluble NSF attachment protein activity
NW_004454276.1	XM_014796587.1	1462135	T	C	0.375	0	1	missense	ARHGEF26	Rho guanine nucleotide exchange factor
NW_004454291.1	XM_014797076.1	2138503	G	A	0.375	0	1	missense	ZAN	Zonadhesin
NW_004454157.1	XM_004419194.2	5395757	T	C	0.3125	0	1	missense	Hyal6	Hyaluronidase
NW_004454157.1	XM_004419194.2	5405251	G	A	0.3125	0	1	missense	Hyal6	Hyaluronidase
NW_004454158.1	XM_004419514.2	38165927	C	T	0.3125	0	1	missense	SLC22A13	Sugar (and other) transporter
NW_004454159.1	XM_004420391.2	54644156	T	C	0.3125	0	1	missense	VCAN	Versican core protein isoform
NW_004454162.1	XM_004422238.2	37624701	G	A	0.3125	0	1	missense	COL10A1	Complement component C1q domain.
NW_004454163.1	XM_004422432.2	5246301	G	C	0.3125	0	1	missense	ASXL3	Additional sex combs like
NW_004454163.1	XM_014781517.1	45764786	C	G	0.3125	0	1	missense	RBFA	factor A
NW_004454164.1	XM_004422838.2	31327664	A	G	0.3125	0	1	missense	ACTBL2	cytoskeleton organization
NW_004454164.1	XM_004422838.2	31327695	G	A	0.3125	0	1	missense	ACTBL2	cytoskeleton organization
NW_004454164.1	XM_004422838.2	31328385	G	A	0.3125	0	1	missense	ACTBL2	cytoskeleton organization
NW_004454164.1	XM_004422838.2	31328456	T	A	0.3125	0	1	missense	ACTBL2	cytoskeleton organization
NW_004454164.1	XM_004422838.2	31328465	A	G	0.3125	0	1	missense	ACTBL2	cytoskeleton organization
NW_004454166.1	XM_014781914.1	13925649	C	G	0.3125	0	1	missense	SVEP1	Sushi, von Willebrand factor type A, EGF and pentraxin
NW_004454166.1	XM_014781914.1	13983331	G	C	0.3125	0	1	missense	SVEP1	Sushi, von Willebrand factor type A, EGF and pentraxin
NW_004454168.1	XM_014782545.1	2644542	A	C	0.3125	0	1	missense	COL19A1	collagen
NW_004454168.1	XM_014782584.1	8019341	C	A	0.3125	0	1	missense	LGSN	Lengsin, lens protein with glutamine synthetase domain
NW_004454169.1	XM_004424782.2	31378996	G	A	0.3125	0	1	missense	SLITRK3	SLIT and NTRK-like
NW_004454174.1	XM_004426532.2	17270035	A	T	0.3125	0	1	missense	ANXA5	Annexin A5
NW_004454176.1	XM_014784781.1	24652198	G	T	0.3125	0	1	missense	CTNND2	Catenin delta-2
NW_004454180.1	XM_014785976.1	18921008	G	A	0.3125	0	1	missense	RPP25L	Ribonuclease P protein subunit p25-like protein
NW_004454182.1	XM_004428802.2	17263536	G	A	0.3125	0	1	missense	DLC1	Rho GTPase-activating protein 7 isoform X1
NW_004454184.1	XM_014786870.1	22478059	C	T	0.3125	0	1	missense	SLC37A1	Major Facilitator Superfamily
NW_004454191.1	XM_014788200.1	15414692	T	A	0.3125	0	1	missense	COL28A1	Collagen, type XXVIII, alpha 1
NW_004454193.1	XM_004431636.1	8250251	T	A	0.3125	0	1	missense	HERPUD1	ubiquitin-like domain member 1
NW_004454194.1	XM_004431961.2	17829566	C	A	0.3125	0	1	missense	PRC1	Protein regulator of cytokinesis 1
NW_004454198.1	XM_014789161.1	4909490	G	A	0.3125	0	1	missense	TEX2	Testis expressed 2
NW_004454216.1	XM_004436612.2	2177602	T	C	0.3125	0	1	missense	NR1I2	Nuclear receptor subfamily 1 group I member 2
NW_004454221.1	XM_004437057.2	5173809	T	C	0.3125	0	1	missense	ATP2C2	This magnesium-dependent enzyme catalyzes the hydrolysis of ATP coupled with the transport of calcium
NW_004454222.1	XM_014792710.1	235779	G	A	0.3125	0	1	missense	WBP1	WW domain binding protein 1
NW_004454225.1	XM_014793231.1	2056270	T	G	0.3125	0	1	missense	TNRC6B	Trinucleotide repeat-containing gene 6B protein
NW_004454225.1	XM_014793231.1	2062832	A	G	0.3125	0	1	missense	TNRC6B	Trinucleotide repeat-containing gene 6B protein
NW_004454225.1	XM_004437890.2	2410629	G	T	0.3125	0	1	missense	MCHR1	Melanin-concentrating hormone receptor 1
NW_004454234.1	XM_004439345.2	6298000	T	G	0.3125	0	1	missense	RSBN1L	Round spermatid basic protein
NW_004454260.1	XM_014795924.1	825074	A	T	0.3125	0	1	missense	IDO2	Indoleamine 2,3-dioxygenase 2
NW_004454273.1	XM_014796559.1	635901	G	T	0.3125	0	1	missense	CLIP2	linker protein 2
NW_004454156.1	XM_004418122.2	35713309	G	C	0.25	0	1	missense	SH3BP1	SH3 domain-binding protein 1
NW_004454156.1	XM_014783226.1	64493333	G	A	0.25	0	1	missense	CALCB	Calcitonin gene-related peptide
NW_004454158.1	XM_004419487.2	36948675	C	T	0.25	0	1	missense	EPM2AIP1	interacting protein 1
NW_004454160.1	XM_004443982.2	1789102	G	A	0.25	0	1	missense	ADAM30	Disintegrin and metalloproteinase domain-containing protein 30-like
NW_004454160.1	XM_014780223.1	37477576	G	A	0.25	0	1	missense	KIAA0922	Transmembrane 131 like
NW_004454160.1	XM_014780353.1	63118113	T	C	0.25	0	1	missense		protein localization to paranode region of axon
NW_004454161.1	XM_004421553.2	30523198	C	A	0.25	0	1	missense	EID1	inhibitor of differentiation 1
NW_004454161.1	XM_014780415.1	52437741	G	A	0.25	0	1	missense	CCDC33	coiled-coil domain-containing protein
NW_004454162.1	XM_004422388.2	38466859	A	G	0.25	0	1	missense	GPRC6A	C group 6 member A
NW_004454163.1	XM_004422642.2	40835109	C	T	0.25	0	1	missense	ZNF407	Zinc finger protein 407
NW_004454164.1	XM_004422691.2	1400719	A	G	0.25	0	1	missense	MYO10	Belongs to the TRAFAC class myosin-kinesin ATPase superfamily. Myosin family
NW_004454168.1	XM_014782588.1	10885349	A	C	0.25	0	1	missense	DST	Growth-Arrest-Specific Protein 2 Domain
NW_004454169.1	XM_004424581.2	10349043	T	C	0.25	0	1	missense	TPRG1	Tumor protein p63 regulated 1
NW_004454177.1	XM_004427219.2	4829920	G	A	0.25	0	1	missense	NLRX1	NACHT domain
NW_004454177.1	XM_004427391.2	18964902	T	C	0.25	0	1	missense	DYNC2H1	2, heavy chain 1
NW_004454180.1	XM_004428301.2	14540720	C	T	0.25	0	1	missense	GPD2	Glycerol-3-phosphate dehydrogenase
NW_004454182.1	XM_004428766.2	9334335	C	G	0.25	0	1	missense	TLR3	toll-like receptor 3
NW_004454184.1	XM_004429695.2	13937489	G	C	0.25	0	1	missense	IFNAR2	Interferon alpha beta
NW_004454185.1	XM_004429956.2	14953686	T	C	0.25	0	1	missense	RITA1	RBPJ-interacting and tubulin-associated protein
NW_004454187.1	XM_004430817.2	14244380	G	A	0.25	0	1	missense	Moxd2	DBH-like monooxygenase protein
NW_004454193.1	XM_014788373.1	1998259	C	A	0.25	0	1	missense	BRD7	Bromodomain-containing protein 7
NW_004454193.1	XM_004431815.2	22048521	A	G	0.25	0	1	missense	CMTR2	Cap methyltransferase 2
NW_004454199.1	XM_004433090.2	10192898	G	A	0.25	0	1	missense	SLC25A35	solute carrier family 25, member 35
NW_004454203.1	XM_004434046.2	12939505	G	T	0.25	0	1	missense	DDIAS	Nitric oxide-inducible
NW_004454205.1	XM_004434771.2	12860533	G	A	0.25	0	1	missense	BZRAP1	associated protein 1
NW_004454208.1	XM_004435292.2	8794911	C	G	0.25	0	1	missense	MTUS2	tumor suppressor candidate
NW_004454216.1	XM_014792268.1	11937172	G	C	0.25	0	1	missense	MYH15	Belongs to the TRAFAC class myosin-kinesin ATPase superfamily. Myosin family
NW_004454216.1	XM_014792194.1	11997238	T	G	0.25	0	1	missense	HHLA2	Immunoglobulin V-set domain
NW_004454238.1	XM_014794722.1	9715954	G	C	0.25	0	1	missense	DISP1	Dispatched RND transporter family member 1
NW_004454239.1	XM_014794795.1	3189611	G	C	0.25	0	1	missense	WDR62	WD repeat-containing protein 62
NW_004454248.1	XM_014795404.1	4870636	C	G	0.25	0	1	missense	CSMD1	CUB and sushi
NW_004454253.1	XM_014795546.1	7310526	G	A	0.25	0	1	missense	ZNF782	krueppel associated box
NW_004454280.1	XM_014796671.1	416958	C	T	0.25	0	1	missense	CUNH8orf58	protein C8orf58 homolog
NW_004454290.1	XM_014797045.1	697792	G	T	0.25	0	1	missense		HIN-200/IF120x domain
NW_004454158.1	XM_004419607.2	44790338	T	C	0.1875	0	1	missense	CCR1	C-C chemokine receptor type
NW_004454161.1	XM_014780424.1	2661190	G	A	0.1875	0	1	missense	HEATR5A	HEAT repeat containing 5A
NW_004454163.1	XM_004422419.2	3111482	C	T	0.1875	0	1	missense	DSG1	Component of intercellular desmosome junctions. Involved in the interaction of plaque proteins and intermediate filaments mediating cell-cell adhesion
NW_004454164.1	XM_004422700.2	13525697	A	C	0.1875	0	1	missense	PDZD2	PDZ domain containing 2
NW_004454165.1	XM_014781780.1	39856077	G	A	0.1875	0	1	missense	MYO16	Belongs to the TRAFAC class myosin-kinesin ATPase superfamily. Myosin family
NW_004454165.1	XM_014781780.1	39856158	C	T	0.1875	0	1	missense	MYO16	Belongs to the TRAFAC class myosin-kinesin ATPase superfamily. Myosin family
NW_004454166.1	XM_014781916.1	15254365	C	G	0.1875	0	1	missense	SUSD1	Sushi domain-containing protein
NW_004454168.1	XM_004424140.2	22926061	G	T	0.1875	0	1	missense	GLTSCR1L	GLTSCR1-like protein
NW_004454168.1	XM_004424140.2	22934845	C	A	0.1875	0	1	missense	GLTSCR1L	GLTSCR1-like protein
NW_004454168.1	XM_004424271.2	31374811	C	G	0.1875	0	1	missense	DAXX	Death domain-associated protein 6
NW_004454172.1	XM_004425624.2	12576228	G	T	0.1875	0	1	missense	SZRD1	SUZ RNA binding domain containing 1
NW_004454172.1	XM_004425837.2	22196730	G	A	0.1875	0	1	missense	TRNAU1AP	tRNA selenocysteine 1-associated protein 1
NW_004454173.1	XM_014784238.1	7300758	G	A	0.1875	0	1	missense	LRRC9	Leucine-rich repeat-containing protein 9-like
NW_004454174.1	XM_004426533.2	17581403	T	C	0.1875	0	1	missense	QRFPR	pyroglutamylated RFamide peptide receptor
NW_004454174.1	XM_014784493.1	27109739	G	T	0.1875	0	1	missense	CFI	Complement factor I
NW_004454175.1	XM_014784701.1	20282073	T	C	0.1875	0	1	missense	DNAH7	heavy chain 7
NW_004454175.1	XM_014784701.1	20282082	C	T	0.1875	0	1	missense	DNAH7	heavy chain 7
NW_004454183.1	XM_004429082.2	10827357	G	A	0.1875	0	1	missense	KRT4	Keratin, type II cytoskeletal 4
NW_004454184.1	XM_004429534.2	10121970	T	C	0.1875	0	1	missense	CCT8	Chaperonin containing TCP1, subunit 8
NW_004454185.1	XM_014787245.1	22772192	T	G	0.1875	0	1	missense		Transmembrane protein 132D
NW_004454189.1	XM_004431065.2	10704758	G	C	0.1875	0	1	missense	ASAP1	ArfGAP with SH3 domain, ankyrin repeat and PH domain 1
NW_004454194.1	XM_014788648.1	17880993	C	T	0.1875	0	1	missense	UNC45A	Unc-45 homolog A
NW_004454196.1	XM_004432256.2	5296138	G	A	0.1875	0	1	missense	MAN2B2	mannose metabolic process
NW_004454196.1	XM_014788885.1	12746077	T	C	0.1875	0	1	missense	PROM1	Prominin 1
NW_004454196.1	XM_004432300.2	14307850	T	G	0.1875	0	1	missense	LCORL	nuclear receptor corepressor-like
NW_004454196.1	XM_004432302.2	16601752	G	A	0.1875	0	1	missense	SLIT2	Slit homolog 2
NW_004454208.1	XM_004435291.2	8511549	C	T	0.1875	0	1	missense	SLC46A3	Solute carrier family 46, member 3
NW_004454224.1	XM_004437644.2	10628348	G	C	0.1875	0	1	missense	KLC2	Kinesin light chain 2
NW_004454225.1	XM_014793349.1	7900098	T	C	0.1875	0	1	missense	PKDREJ	REJ domain
NW_004454233.1	XM_004439015.2	423838	G	A	0.1875	0	1	missense	ZNF175	Zinc finger protein 175
NW_004454233.1	XM_014794310.1	430170	A	G	0.1875	0	1	missense		N-terminal region of glycosyl transferase group 7
NW_004454233.1	XM_014794298.1	1919471	A	G	0.1875	0	1	missense		krueppel associated box
NW_004454242.1	XM_004428232.2	5694316	A	T	0.1875	0	1	missense	SCN7A	Sodium channel protein type 7 subunit
NW_004454254.1	XM_014795640.1	4704082	A	G	0.1875	0	1	missense	IQCE	IQ domain-containing protein E
NW_004454266.1	XM_004441773.2	4137629	A	G	0.1875	0	1	missense	POM121L2	POM121 transmembrane nucleoporin-like 2
NW_004454266.1	XM_004441773.2	4138269	G	A	0.1875	0	1	missense	POM121L2	POM121 transmembrane nucleoporin-like 2
NW_004454579.1	XM_004443879.2	9163	C	A	0.1875	0	1	missense	GPRC6A	C group 6 member A
NW_004454160.1	XM_004420602.2	3369788	G	A	0.125	0	1	missense	SPAG17	antigen 17
NW_004454160.1	XM_014779969.1	3388702	A	G	0.125	0	1	missense	WDR3	WD repeat domain
NW_004454160.1	XM_004420997.2	47333939	C	G	0.125	0	1	missense	CABYR	Calcium binding tyrosine-(Y)-phosphorylation regulated
NW_004454160.1	XM_004420997.2	47336315	C	T	0.125	0	1	missense	CABYR	Calcium binding tyrosine-(Y)-phosphorylation regulated
NW_004454160.1	XM_004420997.2	47336316	T	G	0.125	0	1	missense	CABYR	Calcium binding tyrosine-(Y)-phosphorylation regulated
NW_004454161.1	XM_014780806.1	43293911	T	C	0.125	0	1	missense	HERC1	HECT and RLD domain containing E3 ubiquitin protein ligase family member 1
NW_004454161.1	XM_014780806.1	43344542	C	G	0.125	0	1	missense	HERC1	HECT and RLD domain containing E3 ubiquitin protein ligase family member 1
NW_004454161.1	XM_014780806.1	43360530	T	C	0.125	0	1	missense	HERC1	HECT and RLD domain containing E3 ubiquitin protein ligase family member 1
NW_004454161.1	XM_004421745.2	47732578	G	T	0.125	0	1	missense	CORO2B	Belongs to the WD repeat coronin family
NW_004454163.1	XM_004422432.2	5250369	C	T	0.125	0	1	missense	ASXL3	Additional sex combs like
NW_004454165.1	XM_004423186.2	43387015	C	G	0.125	0	1	missense	DCUN1D2	DCN1-like protein
NW_004454166.1	XM_004423384.2	23175511	G	C	0.125	0	1	missense	CNTRL	Centriolin
NW_004454168.1	XM_014782541.1	32798479	C	A	0.125	0	1	missense	C6orf10	Chromosome 6 open reading frame 10
NW_004454168.1	XM_014782920.1	32926303	C	G	0.125	0	1	missense		Butyrophilin subfamily 1 member A1-like
NW_004454170.1	XM_004424822.2	261039	T	C	0.125	0	1	missense	ATF6	Cyclic AMP-dependent transcription factor ATF-6
NW_004454170.1	XM_004424923.2	13562136	T	G	0.125	0	1	missense	HMCN1	Hemicentin 1
NW_004454172.1	XM_014784114.1	25701066	A	G	0.125	0	1	missense	KIAA1522	protein KIAA1522 homolog
NW_004454173.1	XM_004426243.2	11428409	T	C	0.125	0	1	missense	SPTB	Spectrin, beta, erythrocytic
NW_004454173.1	XM_004426243.2	11434023	C	T	0.125	0	1	missense	SPTB	Spectrin, beta, erythrocytic
NW_004454176.1	XM_004427040.2	11222763	C	G	0.125	0	1	missense	HKDC1	hexokinase
NW_004454178.1	XM_014785393.1	20024624	G	A	0.125	0	1	missense	PDE6D	Retinal rod rhodopsin-sensitive cGMP 3',5'-cyclic phosphodiesterase subunit delta
NW_004454184.1	XM_014786941.1	22311510	C	G	0.125	0	1	missense	TMPRSS3	transmembrane protease, serine 3
NW_004454186.1	XM_004430402.2	21406101	C	T	0.125	0	1	missense	FAM83D	Family with sequence similarity 83 member D
NW_004454196.1	XM_014788878.1	10506966	C	T	0.125	0	1	missense	BOD1L1	Biorientation of chromosomes in cell division
NW_004454198.1	XM_014789391.1	1427339	G	A	0.125	0	1	missense		EF-hand domain pair
NW_004454204.1	XM_014790597.1	17765200	C	T	0.125	0	1	missense		Disintegrin and metalloproteinase domain-containing protein
NW_004454205.1	XM_004434683.2	6220065	G	A	0.125	0	1	missense	EME1	Crossover junction endonuclease EME1
NW_004454208.1	XM_004435290.2	8483611	G	A	0.125	0	1	missense	POMP	proteasome maturation
NW_004454213.1	XM_004436272.2	12053547	C	G	0.125	0	1	missense	EYA1	EYA transcriptional coactivator and phosphatase 1
NW_004454226.1	XM_014793602.1	11210012	C	A	0.125	0	1	missense	CHTF18	Chromosome transmission fidelity protein 18 homolog
NW_004454239.1	XM_004439729.2	2830528	A	G	0.125	0	1	missense	UPK1A	Tetraspanin family
NW_004454239.1	XM_014794737.1	2857335	G	A	0.125	0	1	missense	KMT2B	Histone-lysine N-methyltransferase
NW_004454239.1	XM_014794737.1	2872665	G	A	0.125	0	1	missense	KMT2B	Histone-lysine N-methyltransferase
NW_004454241.1	XM_004439975.2	5387071	G	A	0.125	0	1	missense	GPR128	G-protein coupled receptor 128
NW_004454242.1	XM_004439983.2	335911	C	T	0.125	0	1	missense	STAMBPL1	USP8 dimerisation domain
NW_004454250.1	XM_004440676.2	643572	T	C	0.125	0	1	missense	IYD	iodide peroxidase activity
NW_004454252.1	XM_014795512.1	5961070	A	G	0.125	0	1	missense	DHRSX	Dehydrogenase reductase SDR family
NW_004454261.1	XM_014796020.1	562427	C	T	0.125	0	1	missense		AAA domain
NW_004454266.1	XM_014796275.1	274528	A	C	0.125	0	1	missense	ZFP57	Zinc finger protein
NW_004454266.1	XM_014796275.1	294324	T	C	0.125	0	1	missense	ZFP57	Zinc finger protein
NW_004454266.1	XM_014796275.1	294351	A	G	0.125	0	1	missense	ZFP57	Zinc finger protein
NW_004454157.1	XM_014786780.1	47824257	G	C	0.0625	0	1	missense	RFC1	Replication factor C subunit 1
NW_004454161.1	XM_004421176.2	8975931	G	C	0.0625	0	1	missense	CIDEB	Cell death-inducing DFFA-like effector b
NW_004454161.1	XM_014780402.1	30406481	A	G	0.0625	0	1	missense	CEP152	Centrosomal protein
NW_004454168.1	XM_004424425.2	7597506	G	A	0.0625	0	1	missense	EYS	visual perception
NW_004454170.1	XM_014783310.1	5482661	T	A	0.0625	0	1	missense	CR1	Domain abundant in complement control proteins; SUSHI repeat; short complement-like repeat (SCR)
NW_004454175.1	XM_014784701.1	20129733	T	C	0.0625	0	1	missense	DNAH7	heavy chain 7
NW_004454178.1	XM_014785507.1	16321426	G	A	0.0625	0	1	missense
NW_004454178.1	XM_014785507.1	16348878	C	T	0.0625	0	1	missense
NW_004454178.1	XM_014785459.1	26252861	C	T	0.0625	0	1	missense	HDAC4	Responsible for the deacetylation of lysine residues on the N-terminal part of the core histones (H2A, H2B, H3 and H4). Histone deacetylation gives a tag for epigenetic repression and plays an important role in transcriptional regulation, cell cycle progression and developmental events
NW_004454181.1	XM_014786090.1	4489247	A	C	0.0625	0	1	missense	KIAA1191	P33 mono-oxygenase
NW_004454182.1	XM_014786365.1	27743396	A	G	0.0625	0	1	missense	ADAM32	ADAM metallopeptidase domain 32
NW_004454189.1	XM_004431065.2	10736667	G	A	0.0625	0	1	missense	ASAP1	ArfGAP with SH3 domain, ankyrin repeat and PH domain 1
NW_004454196.1	XM_014788836.1	2234648	C	T	0.0625	0	1	missense	ADD1	positive regulation of establishment of endothelial barrier
NW_004454199.1	XM_004433178.2	11324002	G	T	0.0625	0	1	missense	BCL6B	B-cell CLL lymphoma 6, member B
NW_004454200.1	XM_004433516.2	11780515	C	A	0.0625	0	1	missense	MTMR9	Belongs to the protein-tyrosine phosphatase family. Non-receptor class myotubularin subfamily
NW_004454200.1	XM_014789845.1	19381504	G	A	0.0625	0	1	missense	LOXL2	Lysyl oxidase homolog
NW_004454205.1	XM_004434739.2	6965722	A	G	0.0625	0	1	missense	UTP18	U3 small nucleolar RNA-associated protein 18 homolog
NW_004454208.1	XM_014791261.1	11246012	C	A	0.0625	0	1	missense	RXFP2	family peptide receptor 2
NW_004454216.1	XM_004436513.2	601750	G	A	0.0625	0	1	missense	SLC15A2	Solute carrier family 15
NW_004454217.1	XM_014792282.1	250427	C	T	0.0625	0	1	missense	EML6	HELP motif
NW_004454226.1	XM_014793602.1	11204095	G	T	0.0625	0	1	missense	CHTF18	Chromosome transmission fidelity protein 18 homolog
NW_004454251.1	XM_004440734.2	5123923	C	T	0.0625	0	1	missense	NRIP1	Nuclear receptor interacting protein 1
NW_004454254.1	XM_004440893.2	5489668	G	A	0.0625	0	1	missense	MAD1L1	Mitotic spindle assembly checkpoint protein MAD1
NW_004454281.1	XM_004442331.2	76132	G	A	0.0625	0	1	missense	DGCR6	biological adhesion
NW_004454156.1	XM_014796570.1	14723240	G	C	0	0	1	missense	CEP290	Centrosomal protein
NW_004454156.1	XM_004418571.1	21315388	G	A	0	0	1	missense	CCDC38	Coiled-coil domain containing 38
NW_004454156.1	XM_014792694.1	24160408	A	G	0	0	1	missense	ANKS1B	Sterile alpha motif.
NW_004454156.1	XM_004418012.2	25082253	A	T	0	0	1	missense	SLC17A8	Vesicular glutamate transporter
NW_004454156.1	XM_004418046.2	28356418	G	A	0	0	1	missense	TXNRD1	thioredoxin reductase 1
NW_004454156.1	XM_014780542.1	30444522	A	G	0	0	1	missense	RIC8B	RIC8 guanine nucleotide exchange factor B
NW_004454156.1	XM_004418210.2	45600476	C	T	0	0	1	missense	GCKR	negative regulation of glucokinase activity
NW_004454156.1	XM_004418478.2	66647240	C	T	0	0	1	missense	KCNJ11	channel, subfamily J, member 11
NW_004454157.1	XM_004418862.2	24019874	T	C	0	0	1	missense	FAM188B	Family with sequence similarity 188, member B
NW_004454158.1	XM_004419258.2	1866383	G	A	0	0	1	missense	ANKUB1	Ankyrin repeat and ubiquitin domain containing 1
NW_004454158.1	XM_014789693.1	18144783	C	T	0	0	1	missense	COL6A5	Collagen alpha-5(VI) chain
NW_004454158.1	XM_004419456.2	32601114	G	T	0	0	1	missense	OSBPL10	Oxysterol binding protein-like 10
NW_004454158.1	XM_014790530.1	37238492	G	A	0	0	1	missense	GOLGA4	Golgin A4
NW_004454158.1	XM_004419720.2	48069137	G	A	0	0	1	missense	CAMKV	CaM kinase-like vesicle-associated
NW_004454159.1	XM_014793856.1	6059476	G	A	0	0	1	missense	PCDHGA5	protocadherin
NW_004454159.1	XM_004420065.2	6116877	T	C	0	0	1	missense	SLC25A2	Belongs to the mitochondrial carrier (TC 2.A.29) family
NW_004454159.1	XM_004420069.2	6161687	C	T	0	0	1	missense	PCDHB15	protocadherin
NW_004454159.1	XM_014793950.1	6266899	C	A	0	0	1	missense	PCDHB4	Cadherin-like
NW_004454159.1	XM_004420372.2	48838657	T	C	0	0	1	missense	GPR98	G protein-coupled receptor
NW_004454159.1	XM_014794212.1	56539667	G	A	0	0	1	missense	RASGRF2	guanine nucleotide-releasing factor
NW_004454159.1	XM_004420423.2	57975705	C	T	0	0	1	missense	JMY	and -regulatory protein
NW_004454159.1	XM_014794384.1	65418145	G	T	0	0	1	missense	OBSCN	substituted 1 base at 1 genomic stop codon
NW_004454159.1	XM_014794384.1	65478247	G	A	0	0	1	missense	OBSCN	substituted 1 base at 1 genomic stop codon
NW_004454159.1	XM_014794384.1	65495389	G	A	0	0	1	missense	OBSCN	substituted 1 base at 1 genomic stop codon
NW_004454160.1	XM_014780003.1	7308456	A	T	0	0	1	missense	MAGI3	guanylate kinase, WW and PDZ
NW_004454160.1	XM_004420878.2	29729309	G	A	0	0	1	missense	HHIP	Hedgehog interacting protein
NW_004454160.1	XM_004420878.2	29729310	A	T	0	0	1	missense	HHIP	Hedgehog interacting protein
NW_004454161.1	XM_014780534.1	13524027	G	A	0	0	1	missense	RNASE7	Ribonuclease
NW_004454161.1	XM_004422004.2	33166965	A	C	0	0	1	missense	BCL2L10	BCL2-like 10 (apoptosis facilitator)
NW_004454161.1	XM_004421699.2	44643317	T	A	0	0	1	missense	CILP	Cartilage intermediate layer protein
NW_004454161.1	XM_014780414.1	51637326	G	A	0	0	1	missense	NEO1	Neogenin 1
NW_004454162.1	XM_004422169.2	29151660	G	A	0	0	1	missense	ATG5	autophagy protein 5
NW_004454163.1	XM_014781500.1	42414668	G	A	0	0	1	missense	ZNF516	Zinc finger protein
NW_004454164.1	XM_014781572.1	15506016	T	C	0	0	1	missense	RAI14	Ankyrin repeat
NW_004454165.1	XM_014781852.1	31551412	C	A	0	0	1	missense		7 transmembrane receptor (rhodopsin family)
NW_004454165.1	XM_014781779.1	34334035	T	A	0	0	1	missense	CCDC168	Coiled-coil domain containing 168
NW_004454166.1	XM_004423743.2	24049516	G	A	0	0	1	missense	TTLL11	Tubulin tyrosine ligase-like family, member 11
NW_004454167.1	XM_014782426.1	3952222	C	T	0	0	1	missense	RND3	Rho-related GTP-binding protein RhoE
NW_004454167.1	XM_014782517.1	33548563	T	C	0	0	1	missense	WDR33	WD repeat domain 33
NW_004454168.1	XM_014782866.1	14807654	G	A	0	0	1	missense	IL17A	Interleukin 17A
NW_004454168.1	XM_004424140.2	22950384	T	C	0	0	1	missense	GLTSCR1L	GLTSCR1-like protein
NW_004454168.1	XM_004424149.1	23491900	C	T	0	0	1	missense	GUCA1B	Guanylate cyclase activator 1B
NW_004454170.1	XM_014783239.1	3298387	T	C	0	0	1	missense	LMX1A	Homeobox KN domain
NW_004454170.1	XM_004425179.1	26902510	A	G	0	0	1	missense	MROH9	Maestro heat-like repeat-containing protein family member 9
NW_004454170.1	XM_004425058.2	28042462	C	G	0	0	1	missense	SELE	C-type lectin (CTL) or carbohydrate-recognition domain (CRD)
NW_004454170.1	XM_014783478.1	32277162	G	T	0	0	1	missense	SLC45A3	Solute carrier family 45, member 3
NW_004454171.1	XM_014783554.1	4716112	A	G	0	0	1	missense	ARHGAP12	Rho GTPase activating protein 12
NW_004454171.1	XM_004425394.2	27811178	G	A	0	0	1	missense	FAM208B	Family with sequence similarity 208 member B
NW_004454172.1	XM_004425639.2	13997266	G	C	0	0	1	missense	KLHDC7A	Kelch domain containing 7A
NW_004454174.1	XM_014784500.1	378941	G	T	0	0	1	missense	IL15	Interleukin 15
NW_004454174.1	XM_004426550.2	22792642	C	G	0	0	1	missense	NDST4	heparan sulfate-N-deacetylase
NW_004454174.1	XM_014784567.1	24059189	C	T	0	0	1	missense	ANK2	Ankyrin 2
NW_004454174.1	XM_004426587.2	27333413	C	G	0	0	1	missense	SEC24B	SEC24 homolog B, COPII coat complex component
NW_004454175.1	XM_014784626.1	29671905	G	T	0	0	1	missense	ZDBF2	DBF4-type zinc finger-containing protein 2
NW_004454177.1	XM_004427332.2	11321708	C	T	0	0	1	missense	DLAT	The pyruvate dehydrogenase complex catalyzes the overall conversion of pyruvate to acetyl-CoA and CO(2)
NW_004454177.1	XM_014785021.1	17470877	T	A	0	0	1	missense		Caspase-1-like
NW_004454179.1	XM_014785607.1	7095326	T	C	0	0	1	missense	C10orf12	Chromosome 10 open reading frame 12
NW_004454179.1	XM_014785607.1	7096426	T	G	0	0	1	missense	C10orf12	Chromosome 10 open reading frame 12
NW_004454179.1	XM_004427942.2	9625110	T	C	0	0	1	missense	DNMBP	Dynamin-binding protein
NW_004454179.1	XM_004428073.2	19054024	G	C	0	0	1	missense	RBM20	RNA-binding protein 20
NW_004454179.1	XM_004428175.2	24328388	C	G	0	0	1	missense		deleted 1 base in 1 codon
NW_004454180.1	XM_004428220.2	3451003	G	A	0	0	1	missense	G6PC2	Glucose-6-phosphatase
NW_004454182.1	XM_004428814.2	19612125	G	C	0	0	1	missense	SARAF	Store-operated calcium entry-associated regulatory factor
NW_004454184.1	XM_004429550.2	11367621	T	C	0	0	1	missense		Keratin associated protein
NW_004454184.1	XM_014786934.1	25967979	A	G	0	0	1	missense	PCNT	Pericentrin
NW_004454185.1	XM_004429922.2	9595949	G	C	0	0	1	missense	CIT	Domain found in NIK1-like kinases, mouse citron and yeast ROM1, ROM2
NW_004454185.1	XM_004429922.2	9602946	A	G	0	0	1	missense	CIT	Domain found in NIK1-like kinases, mouse citron and yeast ROM1, ROM2
NW_004454185.1	XM_004429922.2	9602947	A	C	0	0	1	missense	CIT	Domain found in NIK1-like kinases, mouse citron and yeast ROM1, ROM2
NW_004454186.1	XM_014787473.1	23599415	C	T	0	0	1	missense	DLGAP4	Discs, large (Drosophila) homolog-associated protein 4
NW_004454187.1	XM_014787619.1	6746276	C	A	0	0	1	missense		IQ and AAA domain-containing protein 1-like
NW_004454187.1	XM_014787651.1	7734563	T	C	0	0	1	missense	ZNF862	Zinc finger protein 862
NW_004454188.1	XM_014787875.1	11368164	G	A	0	0	1	missense	SPP1	secreted phosphoprotein 1
NW_004454188.1	XM_014787876.1	11503481	T	C	0	0	1	missense		glucuronoside metabolic process
NW_004454189.1	XM_014787945.1	8081289	T	A	0	0	1	missense	WISP1	pathway protein 1
NW_004454189.1	XM_014788029.1	10934231	C	G	0	0	1	missense		Gasdermin family
NW_004454189.1	XM_004431090.2	16095366	A	T	0	0	1	missense	KLHL38	family member 38
NW_004454189.1	XM_014788031.1	19042953	A	C	0	0	1	missense	COL14A1	Collagen type XIV alpha 1
NW_004454191.1	XM_004431340.2	10320812	C	G	0	0	1	missense	PEX1	Peroxisomal biogenesis factor 1
NW_004454192.1	XM_014788364.1	5780623	G	A	0	0	1	missense	TCTEX1D1	Tctex1 domain-containing protein 1
NW_004454192.1	XM_014788311.1	18885361	C	T	0	0	1	missense	LPHN2	Adhesion G protein-coupled receptor L2
NW_004454196.1	XM_014788859.1	4492199	A	G	0	0	1	missense	PSAPL1	Saposin-like type B, region 1
NW_004454196.1	XM_014788878.1	10493028	G	A	0	0	1	missense	BOD1L1	Biorientation of chromosomes in cell division
NW_004454196.1	XM_004432286.2	12291945	A	T	0	0	1	missense	FAM200B	Family with sequence similarity 200 member B
NW_004454196.1	XM_004432286.2	12292027	T	G	0	0	1	missense	FAM200B	Family with sequence similarity 200 member B
NW_004454196.1	XM_014788923.1	20168002	G	C	0	0	1	missense	CCDC149	Coiled-coil domain-containing protein 149 isoform
NW_004454196.1	XM_014788923.1	20168016	G	A	0	0	1	missense	CCDC149	Coiled-coil domain-containing protein 149 isoform
NW_004454198.1	XM_004432781.2	14344662	G	A	0	0	1	missense	EVPL	Plectin repeat
NW_004454199.1	XM_014789788.1	1519316	C	T	0	0	1	missense	MYO15A	Belongs to the TRAFAC class myosin-kinesin ATPase superfamily. Myosin family
NW_004454199.1	XM_014789788.1	1534633	G	A	0	0	1	missense	MYO15A	Belongs to the TRAFAC class myosin-kinesin ATPase superfamily. Myosin family
NW_004454199.1	XM_004433052.2	7152368	T	G	0	0	1	missense	DNAH9	heavy chain 9
NW_004454199.1	XM_004432458.2	14055268	C	T	0	0	1	missense	GDF2	Growth differentiation factor 2
NW_004454199.1	XM_014789741.1	18683946	A	T	0	0	1	missense	MYO18A	Belongs to the TRAFAC class myosin-kinesin ATPase superfamily. Myosin family
NW_004454202.1	XM_014790058.1	2494550	T	C	0	0	1	missense	DZANK1	Double zinc ribbon and ankyrin
NW_004454205.1	XM_004434771.2	12860211	C	T	0	0	1	missense	BZRAP1	associated protein 1
NW_004454210.1	XM_004435663.2	14011503	G	T	0	0	1	missense	FANCL	Fanconi anemia, complementation group L
NW_004454212.1	XM_014791603.1	281755	G	A	0	0	1	missense	PSD4	Pleckstrin and Sec7 domain containing 4
NW_004454213.1	XM_004436320.2	4421493	G	A	0	0	1	missense	TDRD10	Tudor domain-containing protein 10
NW_004454213.1	XM_014791933.1	4898349	C	G	0	0	1	missense	ADAM15	ADAM metallopeptidase domain 15
NW_004454216.1	XM_014792268.1	11964294	G	C	0	0	1	missense	MYH15	Belongs to the TRAFAC class myosin-kinesin ATPase superfamily. Myosin family
NW_004454220.1	XM_004436922.2	11816361	T	G	0	0	1	missense	ARHGAP1	Rho GTPase activating protein 1
NW_004454221.1	XM_014792658.1	5384359	G	A	0	0	1	missense	TAF1C	TATA box-binding protein-associated factor, RNA polymerase I, subunit C
NW_004454222.1	XM_004437202.2	9443815	G	C	0	0	1	missense	DNAH6	heavy chain 6
NW_004454222.1	XM_004437202.2	9538008	G	A	0	0	1	missense	DNAH6	heavy chain 6
NW_004454222.1	XM_004437208.2	10218318	C	T	0	0	1	missense	ELMOD3	ELMO CED-12 domain containing 3
NW_004454224.1	XM_004437496.2	7319600	T	C	0	0	1	missense	NXF1	Nuclear RNA export factor 1
NW_004454225.1	XM_004437962.2	5249642	G	A	0	0	1	missense	TTLL12	Tubulin tyrosine ligase-like family, member 12
NW_004454225.1	XM_004438038.2	5643199	T	G	0	0	1	missense	EFCAB6	EF-hand calcium-binding domain-containing protein
NW_004454225.1	XM_004438038.2	5675019	G	A	0	0	1	missense	EFCAB6	EF-hand calcium-binding domain-containing protein
NW_004454225.1	XM_004438038.2	5681815	C	G	0	0	1	missense	EFCAB6	EF-hand calcium-binding domain-containing protein
NW_004454225.1	XM_014793305.1	11417650	G	A	0	0	1	missense	MLC1	Megalencephalic leukoencephalopathy with subcortical cysts 1
NW_004454231.1	XM_004438862.2	2663164	G	A	0	0	1	missense	TCERG1L	Transcription elongation regulator 1-like
NW_004454233.1	XM_014794308.1	881112	A	G	0	0	1	missense	ZNF432	zinc finger protein
NW_004454236.1	XM_004439597.2	1689611	T	C	0	0	1	missense	DNAH14	heavy chain 14
NW_004454245.1	XM_014795208.1	2241643	A	G	0	0	1	missense	PVRL2	Poliovirus receptor-related 2 (herpesvirus entry mediator B)
NW_004454247.1	XM_014795364.1	7596999	G	C	0	0	1	missense	KIF25	Belongs to the TRAFAC class myosin-kinesin ATPase superfamily. Kinesin family
NW_004454247.1	XM_014795364.1	7603577	G	A	0	0	1	missense	KIF25	Belongs to the TRAFAC class myosin-kinesin ATPase superfamily. Kinesin family
NW_004454251.1	XM_004440733.2	4745211	A	G	0	0	1	missense	SAMSN1	SAM domain, SH3 domain and nuclear localization signals 1
NW_004454254.1	XM_004440893.2	5138336	G	T	0	0	1	missense	MAD1L1	Mitotic spindle assembly checkpoint protein MAD1
NW_004454260.1	XM_004441182.2	134734	G	A	0	0	1	missense	ADAM2	ADAM metallopeptidase domain 2
NW_004454260.1	XM_004441204.2	2880364	G	A	0	0	1	missense	DKK4	Dickkopf WNT signaling pathway inhibitor 4
NW_004454260.1	XM_004441204.2	2881878	T	C	0	0	1	missense	DKK4	Dickkopf WNT signaling pathway inhibitor 4
NW_004454267.1	XM_014796322.1	702634	G	C	0	0	1	missense	TMC5	Transmembrane channel-like
NW_004454267.1	XM_014796322.1	705312	G	T	0	0	1	missense	TMC5	Transmembrane channel-like
NW_004454267.1	XM_004441841.2	3018841	G	A	0	0	1	missense	NDE1	nudE neurodevelopment protein 1
NW_004454269.1	XM_004441935.2	1930635	C	A	0	0	1	missense		cystatin-15-like
NW_004454288.1	XM_004442702.2	1684310	G	A	0	0	1	missense	SCNN1B	Amiloride-sensitive sodium channel
NW_004454294.1	XM_004442970.2	1436513	T	C	0	0	1	missense	PDZD9	PDZ domain-containing protein 9
NW_004454294.1	XM_014797196.1	1585086	A	G	0	0	1	missense	VWA3A	Von Willebrand factor A
NW_004454176.1	XM_014784807.1	6075203	G	A	0.9375	1	0.833333	missense	DUSP13	dual- specificity
NW_004454182.1	XM_004428785.2	12996266	T	C	0.9375	1	0.833333	missense	SLC7A2	Cationic amino acid transporter
NW_004454196.1	XM_004432348.2	7350876	G	C	0.9375	1	0.833333	missense	DRD5	Belongs to the G-protein coupled receptor 1 family
NW_004454235.1	XM_014794600.1	4257827	G	A	0.9375	1	0.833333	missense	C16orf58	Chromosome 16 open reading frame 58
NW_004454237.1	XM_014794689.1	7259005	T	A	0.9375	1	0.833333	missense		spermatogenesis-associated protein
NW_004454157.1	XM_014786481.1	33309148	T	C	0.875	1	0.833333	missense	MACC1	in colon cancer
NW_004454157.1	XM_014786481.1	33309783	G	A	0.875	1	0.833333	missense	MACC1	in colon cancer
NW_004454164.1	XM_014781599.1	19375420	T	G	0.875	1	0.833333	missense	FYB	FYN binding protein
NW_004454210.1	XM_004435602.2	5062466	G	C	0.875	1	0.833333	missense	PLEK	regulation of cell diameter
NW_004454157.1	XM_004418908.2	29223519	C	T	0.8125	1	0.833333	missense	OSBPL3	Oxysterol-binding protein-related protein
NW_004454160.1	XM_004420747.1	11670022	T	C	0.8125	1	0.833333	missense	FNDC7	fibronectin type III
NW_004454160.1	XM_004420747.1	11673484	A	C	0.8125	1	0.833333	missense	FNDC7	fibronectin type III
NW_004454195.1	XM_004432183.2	8348139	T	C	0.8125	1	0.833333	missense	STMND1	Stathmin domain-containing protein 1
NW_004454222.1	XM_014792702.1	285976	T	C	0.8125	1	0.833333	missense	DQX1	ATP-dependent RNA helicase
NW_004454245.1	XM_014795091.1	6512131	A	C	0.8125	1	0.833333	missense	TRPM4	Transient receptor potential cation channel, subfamily M, member 4
NW_004454270.1	XM_014796434.1	3256612	C	G	0.8125	1	0.833333	missense
NW_004454171.1	XM_014783524.1	17645311	A	T	0.75	1	0.833333	missense	CUBN	Cubilin (intrinsic factor-cobalamin receptor)
NW_004454216.1	XM_004436580.2	8359316	A	T	0.75	1	0.833333	missense	CCDC80	Coiled-coil domain-containing protein 80
NW_004454230.1	XM_014793979.1	7181547	T	C	0.75	1	0.833333	missense	Wash1	Arp2/3 complex-mediated actin nucleation
NW_004454236.1	XM_004439538.2	429573	C	G	0.75	1	0.833333	missense	CAPN8	Calpain-like thiol protease family.
NW_004454203.1	XM_014790171.1	1375630	T	C	0.6875	1	0.833333	missense		Serpentine type 7TM GPCR chemoreceptor Srsx
NW_004454227.1	XM_014793615.1	493048	G	A	0.6875	1	0.833333	missense	HECW1	HECT, C2 and WW domain containing E3 ubiquitin protein ligase 1
NW_004454156.1	XM_014782431.1	54867677	C	G	0.625	1	0.833333	missense	COR52P3	Olfactory receptor
NW_004454156.1	XM_014782431.1	54867748	G	T	0.625	1	0.833333	missense	COR52P3	Olfactory receptor
NW_004454156.1	XM_014782431.1	54867954	A	G	0.625	1	0.833333	missense	COR52P3	Olfactory receptor
NW_004454156.1	XM_014782497.1	54885080	T	C	0.625	1	0.833333	missense		Olfactory receptor
NW_004454180.1	XM_004428229.1	5000263	G	A	0.625	1	0.833333	missense	XIRP2	Xin actin-binding repeat-containing protein
NW_004454194.1	XM_004431882.2	3799939	G	A	0.625	1	0.833333	missense	TARSL2	threonyl-tRNA synthetase-like 2
NW_004454222.1	XM_004437224.1	10797744	T	C	0.625	1	0.833333	missense	POLR1A	DNA-dependent RNA polymerase catalyzes the transcription of DNA into RNA using the four ribonucleoside triphosphates as substrates
NW_004454211.1	XM_014791547.1	7330394	T	C	0.5625	1	0.833333	missense	SDR16C5	Short chain dehydrogenase reductase family 16C, member 5
NW_004454216.1	XM_014792258.1	9324768	T	A	0.5625	1	0.833333	missense	CD96	T-cell surface protein tactile
NW_004454243.1	XM_014795033.1	1154241	A	G	0.5625	1	0.833333	missense	LPCAT1	Lysophosphatidylcholine acyltransferase 1
NW_004454196.1	XM_014788833.1	2020728	G	A	0.5	1	0.833333	missense	FAM193A	FAM193 family C-terminal
NW_004454203.1	XM_014790204.1	1201900	C	T	0.5	1	0.833333	missense		Serpentine type 7TM GPCR chemoreceptor Srsx
NW_004454203.1	XM_004434120.1	1210624	T	C	0.5	1	0.833333	missense		Olfactory receptor
NW_004454208.1	XM_014791271.1	12536277	T	C	0.5	1	0.833333	missense	STARD13	stAR-related lipid transfer
NW_004454216.1	XM_004436574.2	7701037	C	A	0.5	1	0.833333	missense	SPICE1	Spindle and centriole associated protein 1
NW_004454166.1	XM_014782187.1	30676931	A	T	0.4375	1	0.833333	missense	GOLGA2	Golgin subfamily A member
NW_004454203.1	XM_004434110.1	699064	A	G	0.4375	1	0.833333	missense		Olfactory receptor
NW_004454205.1	XM_014790676.1	1105674	A	G	0.4375	1	0.833333	missense		Huntingtin-associated protein 1
NW_004454156.1	XM_014783350.1	66759540	T	C	0.375	1	0.833333	missense	USH1C	Usher syndrome 1C (autosomal recessive, severe)
NW_004454190.1	XM_014788076.1	9668727	A	G	0.375	1	0.833333	missense	MTDH	Downregulates SLC1A2 EAAT2 promoter activity when expressed ectopically. Activates the nuclear factor kappa-B (NF- kappa-B) transcription factor. Promotes anchorage-independent growth of immortalized melanocytes and astrocytes which is a key component in tumor cell expansion. Promotes lung metastasis and also has an effect on bone and brain metastasis, possibly by enhancing the seeding of tumor c…
NW_004454156.1	XM_004418183.2	44111460	C	T	0.3125	1	0.833333	missense	CLIP4	microtubule binding
NW_004454161.1	XM_014780742.1	36474883	T	C	0.3125	1	0.833333	missense	NEDD4	Neural precursor cell expressed, developmentally down-regulated 4, E3 ubiquitin protein ligase
NW_004454161.1	XM_004421726.2	45791458	A	G	0.3125	1	0.833333	missense	ZWILCH	Protein zwilch homolog
NW_004454159.1	XM_014796376.1	18121620	G	C	0.25	1	0.833333	missense	MEGF10	Multiple epidermal growth factor-like domains protein 10
NW_004454203.1	XM_004433979.2	5007431	G	A	0.25	1	0.833333	missense	MRPL48	ribosomal protein L48
NW_004454187.1	XM_004430697.2	16082519	T	C	0.1875	1	0.833333	missense	TBXAS1	synthase
NW_004454231.1	XM_004438875.2	6968529	G	A	0.1875	1	0.833333	missense	C10orf90	alpha-actinin binding
NW_004454197.1	XM_014789027.1	6263292	G	A	0.125	1	0.833333	missense	RYR2	ryanodine receptor
NW_004454236.1	XM_014794639.1	1259085	T	C	0.0625	1	0.833333	missense	CNIH3	Cornichon family AMPA receptor auxiliary protein 3
NW_004454215.1	XM_004436483.2	9891959	C	A	0	1	0.833333	missense	LPIN1	lipin, N-terminal conserved region
NW_004454217.1	XM_004436661.2	5822773	T	C	0	1	0.833333	missense	STON1	Stonin 1
NW_004454217.1	XM_004436661.2	5824111	C	T	0	1	0.833333	missense	STON1	Stonin 1
NW_004454230.1	XM_014794034.1	1087563	G	A	0.9375	0.833333	0.833333	missense	BC048546	Alpha-2-macroglobulin family
NW_004454261.1	XM_014795950.1	2598350	A	G	0.875	0.833333	0.833333	missense	MFSD12	Major facilitator superfamily
NW_004454161.1	XM_014780585.1	24429396	A	G	0.8125	0.833333	0.833333	missense	MGA	MGA, MAX dimerization protein
NW_004454245.1	XM_004440116.2	1253403	G	C	0.8125	0.833333	0.833333	missense
NW_004454173.1	XM_014784447.1	22613434	T	G	0.75	0.833333	0.833333	missense	LRRC74A	Leucine rich repeat containing 74A
NW_004454222.1	XM_004437187.2	1172002	A	C	0.6875	0.833333	0.833333	missense	EVA1A	Eva-1 homolog A
NW_004454156.1	XM_004418322.1	55043958	G	A	0.625	0.833333	0.833333	missense	OR52N1	Olfactory receptor, family 52, subfamily N, member 1
NW_004454156.1	XM_004418322.1	55044402	A	T	0.625	0.833333	0.833333	missense	OR52N1	Olfactory receptor, family 52, subfamily N, member 1
NW_004454156.1	XM_004418322.1	55044556	C	A	0.625	0.833333	0.833333	missense	OR52N1	Olfactory receptor, family 52, subfamily N, member 1
NW_004454156.1	XM_004418617.1	55093877	A	T	0.625	0.833333	0.833333	missense		Olfactory receptor
NW_004454156.1	XM_004418324.1	55103285	A	G	0.625	0.833333	0.833333	missense		Serpentine type 7TM GPCR chemoreceptor Srsx
NW_004454168.1	XM_004424046.2	19250238	T	C	0.5	0.833333	0.833333	missense	GPR110	G-protein coupled receptor 110
NW_004454183.1	XM_004429454.1	12352317	T	C	0.5	0.833333	0.833333	missense	Glycam1	biological adhesion
NW_004454245.1	XM_004440137.2	2248976	G	T	0.5	0.833333	0.833333	missense	TOMM40	Mitochondrial import receptor subunit TOM40 homolog
NW_004454236.1	XM_004439582.2	6938578	A	G	0.4375	0.833333	0.833333	missense	WDR64	WD repeat-containing protein 64
NW_004454298.1	XM_004443097.2	1279190	C	T	0.4375	0.833333	0.833333	missense	CABIN1	Calcineurin binding protein 1
NW_004454163.1	XM_014781311.1	3157859	G	A	0.375	0.833333	0.833333	missense	DSG4	Component of intercellular desmosome junctions. Involved in the interaction of plaque proteins and intermediate filaments mediating cell-cell adhesion
NW_004454190.1	XM_004431252.2	17303752	C	T	0.375	0.833333	0.833333	missense	OXR1	Oxidation resistance
NW_004454161.1	XM_014780583.1	24247426	G	A	0.1875	0.833333	0.833333	missense	RPAP1	RNA polymerase II associated protein 1
NW_004454203.1	XM_014790328.1	5886352	C	T	0.125	0.833333	0.833333	missense	XRRA1	X-ray radiation
NW_004454232.1	XM_004438973.2	2612004	G	A	0.125	0.833333	0.833333	missense	DDX59	DEAD (Asp-Glu-Ala-Asp) box polypeptide 59
NW_004454184.1	XM_004429719.2	23539738	G	A	0	0.833333	0.833333	missense	RRP1	Ribosomal RNA processing protein 1 homolog A
NW_004454784.1	XM_004443895.1	2333	T	C	0	0.833333	0.833333	missense		Cystatin-like domain
NW_004454784.1	XM_004443895.1	2336	G	T	0	0.833333	0.833333	missense		Cystatin-like domain
NW_004454159.1	XM_014797209.1	45445015	T	C	0.9375	0.666667	0.833333	missense	MCTP1	negative regulation of response to oxidative stress
NW_004454178.1	XM_004427693.2	21114597	G	A	0.9375	0.666667	0.833333	missense	NEU2	Sialidase 2 (cytosolic sialidase)
NW_004454172.1	XM_014783743.1	13094133	G	C	0.6875	0.666667	0.833333	missense	PADI6	deiminase
NW_004454191.1	XM_014788200.1	15263868	C	T	0.625	0.666667	0.833333	missense	COL28A1	Collagen, type XXVIII, alpha 1
NW_004454185.1	XM_004429996.2	17539453	G	A	0.4375	0.666667	0.833333	missense	P2RX7	ATP P2X receptor
NW_004454195.1	XM_004432156.2	20830016	T	G	0.4375	0.666667	0.833333	missense	FAM50B	Family with sequence similarity 50, member B
NW_004454230.1	XM_014793857.1	321937	A	G	0.4375	0.666667	0.833333	missense	TMEM52B	Transmembrane protein 52B
NW_004454172.1	XM_014783885.1	11654119	G	A	0.3125	0.666667	0.833333	missense	FHAD1	phosphopeptide binding domain 1
NW_004454180.1	XM_004428394.2	28453186	A	T	0.1875	0.666667	0.833333	missense	DMRTA1	Doublesex- and mab-3-related transcription factor A1
NW_004454193.1	XM_004431841.2	8356630	G	C	0	0.666667	0.833333	missense	NLRC5	NLR family, CARD domain containing 5
NW_004454194.1	XM_014788662.1	20337493	T	C	0	0.666667	0.833333	missense	FAM154B	Family with sequence similarity 154, member B
NW_004454196.1	XM_004432273.2	7580174	A	C	0	0.666667	0.833333	missense	SLC2A9	Solute carrier family 2, facilitated glucose transporter member 9
NW_004454196.1	XM_004432273.2	7580268	G	A	0	0.666667	0.833333	missense	SLC2A9	Solute carrier family 2, facilitated glucose transporter member 9
NW_004454293.1	XM_004442936.2	1410803	A	C	0	0.666667	0.833333	missense	TMEM43	Transmembrane protein 43
NW_004454189.1	XM_004431111.2	19402859	G	C	0.875	0.5	0.833333	missense	DSCC1	sister chromatid cohesion
NW_004454195.1	XM_004432093.2	7570142	A	G	0.8125	0.5	0.833333	missense	NHLRC1	E3 ubiquitin-protein ligase NHLRC1
NW_004454195.1	XM_004432165.2	21711405	G	T	0.8125	0.5	0.833333	missense	SERPINB6	Serpin peptidase inhibitor, clade B
NW_004454230.1	XM_014793927.1	8284173	A	G	0.6875	0.5	0.833333	missense	ERC1	ELKS RAB6-interacting CAST family member
NW_004454161.1	XM_004421650.2	41806983	T	G	0.625	0.5	0.833333	missense	VPS13C	Vacuolar protein
NW_004454230.1	XM_004438839.2	7698985	A	G	0.5625	0.5	0.833333	missense	B4GALNT3	Transfers N-acetylgalactosamine (GalNAc) from UDP-GalNAc to N-acetylglucosamine-beta-benzyl with a beta-1,4-linkage to form N,N'-diacetyllactosediamine, GalNAc-beta-1,4-GlcNAc structures in N-linked glycans and probably O-linked glycans
NW_004455817.1	XM_004443934.2	671	T	G	0.5625	0.5	0.833333	missense		succinyl-CoA 3-ketoacid coenzyme A transferase
NW_004454162.1	XM_014781047.1	31808935	T	G	0.4375	0.5	0.833333	missense		Coiled-coil domain-containing protein 162-like
NW_004454195.1	XM_004432156.2	20830446	T	G	0.4375	0.5	0.833333	missense	FAM50B	Family with sequence similarity 50, member B
NW_004454197.1	XM_004432461.2	14442748	T	C	0.4375	0.5	0.833333	missense	NPY4R	neuropeptide Y receptor
NW_004454197.1	XM_004432462.2	14539892	G	A	0.4375	0.5	0.833333	missense	GPRIN2	inducer of neurite outgrowth 2
NW_004454202.1	XM_014790094.1	14182056	T	C	0.4375	0.5	0.833333	missense	PROKR2	Prokineticin receptor 2
NW_004454203.1	XM_004434106.1	434255	A	T	0.375	0.5	0.833333	missense	OR51V1	Olfactory receptor
NW_004454203.1	XM_004433902.2	547330	A	C	0.375	0.5	0.833333	missense	OR52A5	Olfactory receptor 52A5-like
NW_004454166.1	XM_004423223.2	1032510	G	A	0.3125	0.5	0.833333	missense	FBXO10	F-box protein 10
NW_004454174.1	XM_014784537.1	14698280	G	A	0.3125	0.5	0.833333	missense	ANKRD50	ankyrin repeat
NW_004454236.1	XM_004439596.2	903655	T	C	0.3125	0.5	0.833333	missense	NVL	Nuclear VCP-like
NW_004454201.1	XM_014789994.1	15650514	G	T	0.25	0.5	0.833333	missense	RB1	RB transcriptional corepressor 1
NW_004454166.1	XM_004443992.2	319760	G	A	0.1875	0.5	0.833333	missense	ALDH1B1	glyceraldehyde-3-phosphate dehydrogenase (NAD+) (non-phosphorylating) activity
NW_004454179.1	XM_004428052.2	13751483	G	C	0.1875	0.5	0.833333	missense	SORCS3	Sortilin-related VPS10 domain containing receptor 3
NW_004454186.1	XM_004430265.2	10840357	G	A	0.125	0.5	0.833333	missense	NFATC2	nuclear factor of activated T-cells
NW_004454230.1	XM_004438815.2	343072	C	G	0.125	0.5	0.833333	missense	OLR1	Receptor that mediates the recognition, internalization and degradation of oxidatively modified low density lipoprotein (oxLDL) by vascular endothelial cells. OxLDL is a marker of atherosclerosis that induces vascular endothelial cell activation and dysfunction, resulting in pro-inflammatory responses, pro- oxidative conditions and apoptosis. Its association with oxLDL induces the activation of N…
NW_004454161.1	XM_004421907.2	58413641	G	A	0.0625	0.5	0.833333	missense	OCA2	P protein-like
NW_004454172.1	XM_004425571.2	8269530	G	A	0.0625	0.5	0.833333	missense	CASZ1	zinc finger
NW_004454162.1	XM_014781232.1	50615981	G	A	0	0.5	0.833333	missense		protein localization to paranode region of axon
NW_004454169.1	XM_014783073.1	5680880	C	G	0	0.5	0.833333	missense	TMEM44	Transmembrane protein 44
NW_004454175.1	XM_004426684.2	5313000	C	T	0	0.5	0.833333	missense	CCDC141	coiled-coil domain-containing protein
NW_004454181.1	XM_014786219.1	27416281	G	A	0	0.5	0.833333	missense	ARHGEF37	Rho guanine nucleotide exchange factor
NW_004454216.1	XM_014792184.1	2751669	G	C	0	0.5	0.833333	missense	C3orf30	Chromosome 3 open reading frame 30
NW_004454289.1	XM_014797005.1	925161	C	A	0.6875	0.333333	0.833333	missense	FGD3	FYVE, RhoGEF and PH
NW_004454190.1	XM_004431178.2	7091524	C	G	0.625	0.333333	0.833333	missense	INTS8	Integrator complex subunit 8
NW_004454168.1	XM_014782745.1	26096431	G	T	0.5625	0.333333	0.833333	missense	KCNK17	Potassium channel subfamily K member 17
NW_004454230.1	XM_004438839.2	7694443	A	G	0.5625	0.333333	0.833333	missense	B4GALNT3	Transfers N-acetylgalactosamine (GalNAc) from UDP-GalNAc to N-acetylglucosamine-beta-benzyl with a beta-1,4-linkage to form N,N'-diacetyllactosediamine, GalNAc-beta-1,4-GlcNAc structures in N-linked glycans and probably O-linked glycans
NW_004454159.1	XM_004420533.2	58446667	C	T	0.5	0.333333	0.833333	missense	ARSB	Arylsulfatase B
NW_004454199.1	XM_014789487.1	3859303	C	G	0.5	0.333333	0.833333	missense		krueppel associated box
NW_004454157.1	XM_004443959.2	24129869	A	G	0.375	0.333333	0.833333	missense	INMT	amine N-methyltransferase activity
NW_004454211.1	XM_004435730.2	11203386	C	T	0.375	0.333333	0.833333	missense	CHD7	Chromodomain helicase DNA binding protein 7
NW_004454156.1	XM_004418183.2	44127248	G	A	0.25	0.333333	0.833333	missense	CLIP4	microtubule binding
NW_004454232.1	XM_004438974.1	2711154	A	G	0.25	0.333333	0.833333	missense	KIF14	Belongs to the TRAFAC class myosin-kinesin ATPase superfamily. Kinesin family
NW_004454172.1	XM_014784166.1	30125234	G	C	0.125	0.333333	0.833333	missense	YRDC	yrdC domain-containing protein, mitochondrial
NW_004454182.1	XM_004428718.2	1635555	G	A	0.0625	0.333333	0.833333	missense	NEIL3	bubble DNA binding
NW_004454177.1	XM_004427298.2	8885373	C	G	0	0.333333	0.833333	missense	NXPE2	Neurexophilin and PC-esterase domain family member 2
NW_004454229.1	XM_014793778.1	7184840	G	C	0	0.333333	0.833333	missense	TMEM61	Transmembrane protein 61
NW_004454247.1	XM_014795364.1	7611750	C	G	0	0.333333	0.833333	missense	KIF25	Belongs to the TRAFAC class myosin-kinesin ATPase superfamily. Kinesin family
NW_004454156.1	XM_014785511.1	57804316	A	C	0.9375	0.166667	0.833333	missense		Olfactory receptor
NW_004454248.1	XM_014795414.1	8020623	G	T	0.9375	0.166667	0.833333	missense	ZNF596	Zinc finger protein
NW_004454248.1	XM_014795414.1	8021135	G	A	0.9375	0.166667	0.833333	missense	ZNF596	Zinc finger protein
NW_004454173.1	XM_004426179.2	2997828	T	C	0.875	0.166667	0.833333	missense	FBXO34	F-box only protein 34
NW_004454171.1	XM_014783549.1	3491556	C	A	0.75	0.166667	0.833333	missense	NRP1	Belongs to the neuropilin family
NW_004454241.1	XM_004439966.2	6290717	G	A	0.6875	0.166667	0.833333	missense	CEP97	Centrosomal protein of 97 kDa
NW_004454160.1	XM_004420693.2	10088706	G	A	0.625	0.166667	0.833333	missense	KCNA10	voltage-gated potassium channel activity
NW_004454177.1	XM_004427193.2	1477495	C	T	0.625	0.166667	0.833333	missense	C11orf63	ciliary basal body organization
NW_004454180.1	XM_004428229.1	5000503	A	C	0.625	0.166667	0.833333	missense	XIRP2	Xin actin-binding repeat-containing protein
NW_004454185.1	XM_014786952.1	1149366	T	G	0.5	0.166667	0.833333	missense	SFI1	Sfi1 homolog
NW_004454161.1	XM_014780386.1	15846894	C	T	0.4375	0.166667	0.833333	missense	OR4K13	Olfactory receptor
NW_004454185.1	XM_014786952.1	1148346	A	G	0.4375	0.166667	0.833333	missense	SFI1	Sfi1 homolog
NW_004454341.1	XM_004443740.1	250754	A	G	0.4375	0.166667	0.833333	missense	OR51I2	Olfactory receptor
NW_004454341.1	XM_004443740.1	251393	G	A	0.4375	0.166667	0.833333	missense	OR51I2	Olfactory receptor
NW_004454171.1	XM_014783642.1	15511814	C	T	0.25	0.166667	0.833333	missense	MALRD1	MAM and LDL-receptor class A domain-containing protein
NW_004454228.1	XM_014793679.1	10509795	C	G	0.1875	0.166667	0.833333	missense	GLB1L3	Galactosidase, beta 1-like 3
NW_004454234.1	XM_004439271.2	691169	A	C	0.1875	0.166667	0.833333	missense	PNPLA8	phospholipase domain containing 8
NW_004454199.1	XM_014789494.1	6119180	G	A	0.125	0.166667	0.833333	missense	ELAC2	mitochondrial tRNA 3'-trailer cleavage, endonucleolytic
NW_004454164.1	XM_014781595.1	17667254	C	T	0.0625	0.166667	0.833333	missense	C5orf42	Chromosome 5 open reading frame 42
NW_004454164.1	XM_004422770.2	20665381	C	A	0.0625	0.166667	0.833333	missense	CARD6	Caspase recruitment domain-containing protein 6
NW_004454164.1	XM_004422770.2	20671820	G	A	0.0625	0.166667	0.833333	missense	CARD6	Caspase recruitment domain-containing protein 6
NW_004454164.1	XM_004422770.2	20672289	A	G	0.0625	0.166667	0.833333	missense	CARD6	Caspase recruitment domain-containing protein 6
NW_004454233.1	XM_014794324.1	1597830	A	T	0	0.166667	0.833333	missense	VN1R4	Vomeronasal type-1 receptor
NW_004454236.1	XM_004439538.2	429563	G	C	0	0.166667	0.833333	missense	CAPN8	Calpain-like thiol protease family.
NW_004454236.1	XM_004439569.2	3824410	G	C	0	0.166667	0.833333	missense	AHCTF1	containing transcription factor 1
NW_004454251.1	XM_004440731.2	4620343	T	C	0	0.166667	0.833333	missense	HSPA13	Heat shock protein 70kDa family, member 13
NW_004454175.1	XM_004426713.2	12164652	A	T	0.9375	0	0.833333	missense	FAM171B	Family with sequence similarity 171, member B
NW_004454187.1	XM_014787779.1	16483169	G	A	0.8125	0	0.833333	missense	KLRG2	Killer cell lectin-like receptor subfamily G, member 2
NW_004454195.1	XM_014788754.1	14248021	C	G	0.8125	0	0.833333	missense		Core-2/I-Branching enzyme
NW_004454197.1	XM_014789004.1	13337474	G	A	0.8125	0	0.833333	missense	ARHGAP22	Rho GTPase activating protein 22
NW_004454205.1	XM_004434519.2	1930191	G	A	0.8125	0	0.833333	missense	KRT26	Intermediate filament protein
NW_004454211.1	XM_014791549.1	7443097	G	A	0.8125	0	0.833333	missense	PENK	proenkephalin-A
NW_004454242.1	XM_004440007.2	5509698	C	G	0.8125	0	0.833333	missense	PCDH15	Cadherin repeats.
NW_004454199.1	XM_014789659.1	13417267	G	T	0.75	0	0.833333	missense	MYBBP1A	Myb-binding protein 1A
NW_004454161.1	XM_014780398.1	24586899	G	A	0.6875	0	0.833333	missense	SPTBN5	Spectrin repeats
NW_004454167.1	XM_014782465.1	23978432	A	T	0.6875	0	0.833333	missense	DDX18	ATP-dependent RNA helicase
NW_004454168.1	XM_004424242.2	30060073	G	A	0.6875	0	0.833333	missense	UHRF1BP1	UHRF1 binding protein 1
NW_004454198.1	XM_004432698.2	8596042	C	T	0.6875	0	0.833333	missense	ABCA5	cassette subfamily A
NW_004454198.1	XM_004432698.2	8624284	G	T	0.6875	0	0.833333	missense	ABCA5	cassette subfamily A
NW_004454198.1	XM_004432698.2	8625368	A	G	0.6875	0	0.833333	missense	ABCA5	cassette subfamily A
[truncated: 13,974 more rows]
[truncated: 3 more columns]

## Sheet: Heterozygosity_analysis
Data included in Supplemental Fig. 6.
sample_ID	d	n	LCI-theta	theta	HCI-theta	LCI-epsilon	epsilon	HCI-epsilon	-log(L)	time_period	LCI-theta_per_1000bp	theta_per_1000bp	HCI-theta_per_1000bp	population
iman	0	1152109968	1.51E-03	1.51E-03	1.52E-03	3.21E-04	3.22E-04	3.22E-04	1.67E+09	Modern	1.51	1.51	1.52	Borneo
KB14999	0	1258238715	1.39E-03	1.40E-03	1.40E-03	2.05E-04	2.06E-04	2.06E-04	1.78E+09	Modern	1.39	1.40	1.40	Sumatra
KB20219	0	1267081870	1.51E-03	1.51E-03	1.51E-03	2.31E-04	2.31E-04	2.31E-04	1.80E+09	Modern	1.51	1.51	1.51	Sumatra
KB6196	0	1282935857	7.89E-04	7.91E-04	7.92E-04	2.59E-04	2.59E-04	2.60E-04	1.81E+09	Modern	0.79	0.79	0.79	Malay_Peninsular
KB6197	0	1289315713	9.15E-04	9.17E-04	9.19E-04	2.90E-04	2.91E-04	2.91E-04	1.82E+09	Modern	0.92	0.92	0.92	Malay_Peninsular
KB6198	0	1270048282	7.81E-04	7.82E-04	7.84E-04	1.81E-04	1.81E-04	1.81E-04	1.79E+09	Modern	0.78	0.78	0.78	Malay_Peninsular
KB7902	0	1257757994	1.52E-03	1.52E-03	1.53E-03	2.07E-04	2.08E-04	2.08E-04	1.78E+09	Modern	1.52	1.52	1.53	Sumatra
KB8031	0	1258158379	1.42E-03	1.42E-03	1.43E-03	2.28E-04	2.28E-04	2.28E-04	1.78E+09	Modern	1.42	1.42	1.43	Sumatra
KB8126	0	1244819148	1.30E-03	1.30E-03	1.31E-03	2.38E-04	2.38E-04	2.39E-04	1.77E+09	Modern	1.30	1.30	1.31	Sumatra
KB9200	0	1258360915	1.29E-03	1.29E-03	1.29E-03	2.74E-04	2.74E-04	2.74E-04	1.79E+09	Modern	1.29	1.29	1.29	Sumatra
KB9218	0	1274841997	1.46E-03	1.46E-03	1.46E-03	2.46E-04	2.46E-04	2.46E-04	1.81E+09	Modern	1.46	1.46	1.46	Sumatra
KB9342	0	1239023221	1.45E-03	1.45E-03	1.45E-03	1.94E-04	1.94E-04	1.94E-04	1.76E+09	Modern	1.45	1.45	1.45	Sumatra
kertam	0	1177415321	1.48E-03	1.48E-03	1.48E-03	1.79E-04	1.79E-04	1.79E-04	1.66E+09	Modern	1.48	1.48	1.48	Borneo
puntung	0	1170833948	1.45E-03	1.45E-03	1.45E-03	2.89E-04	2.90E-04	2.90E-04	1.67E+09	Modern	1.45	1.45	1.45	Borneo
SR08	0	1285201410	6.33E-04	6.34E-04	6.35E-04	5.52E-04	5.53E-04	5.53E-04	1.81E+09	Historical	0.63	0.63	0.64	Malay_Peninsular
SR09	0	1186006301	8.51E-04	8.52E-04	8.54E-04	4.39E-04	4.40E-04	4.40E-04	1.68E+09	Historical	0.85	0.85	0.85	Malay_Peninsular
SR12	0	1135551595	1.27E-03	1.28E-03	1.28E-03	5.68E-04	5.69E-04	5.69E-04	1.63E+09	Historical	1.27	1.28	1.28	Borneo
SR22	0	972239329	7.67E-04	7.69E-04	7.71E-04	8.72E-04	8.73E-04	8.73E-04	1.39E+09	Historical	0.77	0.77	0.77	Malay_Peninsular

## Sheet: PBS_analysis
Data included in Supplemental Fig. 19, 20, and Supplementary Table 11
Gene list with PBS scores larger than the 99.8th quartile of the distribution of the PBS values for all genes.
Positive and negative values indicate positive and neutral selection, respectively. Infinite (Inf) values correspond to FST= 1 and allele fixation in each population, relative to the other two populations.
Transcript	Scaffold	Start	End	PBS Borneo	PBS Sumatra	PBS Malay P.	Selected population			Gene ID
XM_004419701.2	NW_004454158.1	47674301	47680163	3.92	−3.21	3.47	Borneo		Malay P.	AMT
XM_004420529.2	NW_004454159.1	44661692	44663422	7.74	5.48	−5.41	Borneo	Sumatra		GPR150
XM_004421921.2	NW_004454161.1	8943293	8946886	6.76	−5.67	6.13	Borneo		Malay P.	RIPK3
XM_014781739.1	NW_004454164.1	44078352	44080698	Inf	-Inf	Inf	Borneo		Malay P.	MPV17L2
XM_014781852.1	NW_004454165.1	31550637	31551701	6.96	−6.71	7.57	Borneo		Malay P.
XM_004423304.2	NW_004454166.1	12623488	12625032	6.79	−4.97	4.99	Borneo		Malay P.	ACTL7A
XM_014782737.1	NW_004454168.1	24439793	24445289	5.89	−5.52	6.45	Borneo		Malay P.	OARD1
XM_004424356.2	NW_004454168.1	33347593	33350388	6.16	−5.86	6.66	Borneo		Malay P.	LY6G6C
XM_014784154.1	NW_004454172.1	28829820	28831482	6.32	−4.95	5.08	Borneo		Malay P.	EVA1B
XM_004426767.1	NW_004454175.1	21703813	21706871	5.11	−0.71	0.77	Borneo			MARS2
XM_004426967.2	NW_004454176.1	7274552	7275861	8.79	−6.76	6.84	Borneo		Malay P.	CHCHD1
XM_004427326.2	NW_004454177.1	11195552	11215226	3.79	−0.10	0.93	Borneo			IL18
XM_004427708.2	NW_004454178.1	22276244	22278083	4.23	−3.79	4.25	Borneo		Malay P.	ARL4C
XM_014785515.1	NW_004454178.1	25495728	25497576	6.46	−5.95	7.59	Borneo		Malay P.	HES6
XM_014786804.1	NW_004454184.1	11361364	11362095	4.66	−4.66	7.27	Borneo		Malay P.
XM_004430044.2	NW_004454185.1	18864831	18866878	5.89	−5.66	6.17	Borneo		Malay P.	ARL6IP4
XM_014789267.1	NW_004454198.1	14014467	14017911	Inf	-Inf	Inf	Borneo		Malay P.	SMIM6
XM_004433139.2	NW_004454199.1	10961100	10963181	7.84	−6.44	6.59	Borneo		Malay P.	C17orf74
XM_014790708.1	NW_004454205.1	1480199	1480950	4.6	−0.94	1	Borneo
XM_014791029.1	NW_004454206.1	2968969	2976153	10.18	−7.32	7.4	Borneo		Malay P.	CDK16
XM_004435123.2	NW_004454207.1	3407652	3421737	3.27	−0.30	0.52	Borneo			TRAPPC2
XM_004435282.1	NW_004454208.1	7518964	7520644	5.71	−5.32	5.78	Borneo		Malay P.	POLR1D
XM_004436126.2	NW_004454213.1	4839691	4840758	5.43	−4.98	5.4	Borneo		Malay P.	LENEP
XM_004444083.2	NW_004454218.1	4536093	4536818	9.71	−9.20	9.79	Borneo		Malay P.	TGIF2LX
XM_014793122.1	NW_004454224.1	3216114	3217070	5.96	5.81	−5.24	Borneo	Sumatra		Olfr1441
XM_004438103.2	NW_004454226.1	7578809	7581597	4.2	−3.10	3.28	Borneo		Malay P.	NUDT16L1
XM_004438281.2	NW_004454226.1	9850689	9852548	7.15	−7.03	8.56	Borneo		Malay P.	PGP
XM_014793403.1	NW_004454226.1	9853806	9856063	3.76	−3.65	5.18	Borneo		Malay P.	BRICD5
XM_014793552.1	NW_004454226.1	9856079	9860083	4.96	−4.88	5.81	Borneo		Malay P.	MLST8
XM_004438350.2	NW_004454227.1	2479279	2486992	7.34	6.83	−6.72	Borneo	Sumatra		IGFBP3
XM_004439092.2	NW_004454233.1	5791407	5793186	9.93	−7.69	7.67	Borneo		Malay P.	ZNF581
XM_014794846.1	NW_004454239.1	2880315	2882909	7.74	−5.51	5.59	Borneo		Malay P.	U2AF1L4
XM_004439741.2	NW_004454239.1	2891427	2893015	5.69	−3.19	3.33	Borneo		Malay P.
XM_004440371.2	NW_004454245.1	2517007	2518371	Inf	-Inf	Inf	Borneo		Malay P.	BLOC1S3
XM_014795597.1	NW_004454253.1	4770488	4773849	3.44	3.96	−3.02	Borneo
XM_004441449.2	NW_004454261.1	4974386	4977014	5.79	−5.06	5.25	Borneo		Malay P.	AZU1
XM_004442066.2	NW_004454271.1	302698	311214	7.12	4.78	−4.72	Borneo			TAF9B
XM_004442116.2	NW_004454273.1	1208889	1209833	Inf	Inf	-Inf	Borneo	Sumatra		DNAJC30
XM_004442180.1	NW_004454274.1	433652	441367	Inf	-Inf	Inf	Borneo		Malay P.	CDX4
XM_004442279.2	NW_004454279.1	3151395	3154602	3.36	2.27	−2.12	Borneo			NDUFA1
XM_004442876.2	NW_004454291.1	2025834	2028575	Inf	-Inf	Inf	Borneo		Malay P.	MOSPD3
XM_014797161.1	NW_004454291.1	2093946	2095159	6.05	−5.59	6.28	Borneo		Malay P.	POP7
XM_014797677.1	NW_004454317.1	287229	291861	6.76	3.81	−3.74	Borneo	Sumatra		ARMCX5
XM_004443488.2	NW_004454320.1	268420	269415	7.26	−6.55	6.76	Borneo		Malay P.	CTXN1
XM_004443664.1	NW_004454335.1	122278	124226	8.62	−6.65	6.73	Borneo		Malay P.	KLHDC9
XM_004418216.2	NW_004454156.1	45647822	45649500	−6.13	6.52	7.07		Sumatra	Malay P.	KRTCAP3
XM_004419677.2	NW_004454158.1	47361802	47363396	−0.17	0.33	4.76			Malay P.	NDUFAF3
XM_014780825.1	NW_004454161.1	44507262	44512002	-Inf	Inf	Inf		Sumatra	Malay P.	SLC51B
XM_004421819.2	NW_004454161.1	52927034	52927845	−2.74	2.88	12.78			Malay P.	CPLX3
XM_014782719.1	NW_004454168.1	23510071	23511381	−9.11	9.84	11.25		Sumatra	Malay P.
XM_014786803.1	NW_004454184.1	11367470	11368042	-Inf	Inf	Inf		Sumatra	Malay P.
XM_004429654.2	NW_004454184.1	24120880	24122920	-Inf	Inf	Inf		Sumatra	Malay P.	LRRC3
XM_004429901.2	NW_004454185.1	8907813	8920728	−3.78	5.43	3.89		Sumatra	Malay P.	ACADS
XM_004430173.2	NW_004454186.1	274193	278004	−3.59	3.74	5.54		Sumatra	Malay P.	SAMD10
XM_004430328.2	NW_004454186.1	15538639	15540625	−5.17	7.39	7.28		Sumatra	Malay P.	NEURL2
XM_004433109.2	NW_004454199.1	10532757	10534460	-Inf	Inf	Inf		Sumatra	Malay P.	TRAPPC1
XM_014790946.1	NW_004454205.1	17954150	17954958	−7.46	7.61	9.75		Sumatra	Malay P.	CCL16
XM_014790978.1	NW_004454206.1	1631133	1634881	−6.16	8.25	6.27		Sumatra	Malay P.	WDR45
XM_004434934.2	NW_004454206.1	1635237	1638256	-Inf	Inf	Inf		Sumatra	Malay P.	PRAF2
XM_004441535.1	NW_004454263.1	1865875	1866777	−7.16	7.31	10.07		Sumatra	Malay P.
XM_014796625.1	NW_004454279.1	741655	742725	-Inf	Inf	Inf		Sumatra	Malay P.
